# Supplementary material for: CONTRA-IL6: an interpretable hybrid convolutional neural network and Transformer framework for accurate prediction of interleukin-6-inducing peptides using protein language models
Source: Brief Bioinform. 2026 Jun 11;27(3):bbag250. doi: 10.1093/bib/bbag250 (PMC13256231; doi:10.1093/bib/bbag250)
Supplement: Supplementary_Tables_bbag250 [file supplementary_tables_bbag250.xlsx]

## Sheet: Table S1
Table S1. Detailed information on the external test dataset obtained from immune epitope database (IEDB).
Epitope URL	Sequence	Source Organism	Species
http://www.iedb.org/epitope/28864	ITDQVPFSV	Homo sapiens	Homo sapiens
http://www.iedb.org/epitope/58560	SIINFEKL	Gallus gallus	Gallus gallus
http://www.iedb.org/epitope/59283	SLLMWITQV
http://www.iedb.org/epitope/71668	VVGAVGVGK
http://www.iedb.org/epitope/75214	YNRNIVNRLLGDALNGKPEEK	Plasmodium yoelii	Plasmodium yoelii
http://www.iedb.org/epitope/96518	KVPRNQDWL	Homo sapiens	Homo sapiens
http://www.iedb.org/epitope/117361	RLAGQFLEEL	Homo sapiens	Homo sapiens
http://www.iedb.org/epitope/118060	PPPGMRPP	Homo sapiens	Homo sapiens
http://www.iedb.org/epitope/133948	VVLLVATEGRVRVNSAYQDK	Homo sapiens	Homo sapiens
http://www.iedb.org/epitope/135368	VTLRIRNVRFSDEGGF	Homo sapiens	Homo sapiens
http://www.iedb.org/epitope/181522	YPTFGEHLQANDLDY	Coxsackievirus A16	Enterovirus A
http://www.iedb.org/epitope/233288	TLFVIVPVLGPLVAL	Homo sapiens	Homo sapiens
http://www.iedb.org/epitope/233307	VPVLGPLVALIICYN	Homo sapiens	Homo sapiens
http://www.iedb.org/epitope/455624	KMAPPPKEV	Homo sapiens	Homo sapiens
http://www.iedb.org/epitope/472635	VLPLTVAEV	Homo sapiens	Homo sapiens
http://www.iedb.org/epitope/653134	LQYMRADQAAGGLR	Homo sapiens	Homo sapiens
http://www.iedb.org/epitope/653166	NQDFTNRINKLKNS	Homo sapiens	Homo sapiens
http://www.iedb.org/epitope/1065955	PDKVDSYVWQTSTNPSVFWT	Coxsackievirus B3	Enterovirus B
http://www.iedb.org/epitope/1065977	RFDLELTFVITSTQQPSTTQ	Coxsackievirus B3	Enterovirus B
http://www.iedb.org/epitope/1075778	VLDFAPPGA	Homo sapiens	Homo sapiens
http://www.iedb.org/epitope/1125054	EDNRSQVETDDLILKPGVVHVIDVD	Homo sapiens	Homo sapiens
http://www.iedb.org/epitope/1125056	EYRGRTELLKDAIGEGK	Homo sapiens	Homo sapiens
http://www.iedb.org/epitope/1125062	FYWVSPGVLVLL	Homo sapiens	Homo sapiens
http://www.iedb.org/epitope/1309301	VGATYYFNKNMSTYVDYKIN	Escherichia coli	Escherichia coli
http://www.iedb.org/epitope/1309312	VVVGAVGVGK
http://www.iedb.org/epitope/1335650	LFGLNNADQNE	Homo sapiens	Homo sapiens
http://www.iedb.org/epitope/1335694	NIHCDCNIPPVLYSAFTWLGY	Homo sapiens	Homo sapiens
http://www.iedb.org/epitope/1335809	SILNLCAISID	Homo sapiens	Homo sapiens
http://www.iedb.org/epitope/1392919	HVSAKDKNSGKEQKITIK	Salmonella enterica subsp. enterica serovar Typhi	Salmonella enterica
http://www.iedb.org/epitope/1393164	LSVGWISGQY	Akkermansia muciniphila	Akkermansia muciniphila
http://www.iedb.org/epitope/1393173	LVRYWISAFP	Homo sapiens	Homo sapiens
http://www.iedb.org/epitope/1445707	GWVKPIIIGHHAYGDQYRAT
http://www.iedb.org/epitope/1625352	ALTLMYLSGMKIPND	Leishmania panamensis	Leishmania panamensis
http://www.iedb.org/epitope/1625375	FSIGLLQRLDFRHNL	Leishmania panamensis	Leishmania panamensis
http://www.iedb.org/epitope/1625386	GRYVEAVNYFSKAIQ	Leishmania panamensis	Leishmania panamensis
http://www.iedb.org/epitope/1625394	KLSLLMLQPDYVKMV	Leishmania panamensis	Leishmania panamensis
http://www.iedb.org/epitope/1625405	LEGHTGFVSCVSLAH	Leishmania panamensis	Leishmania panamensis
http://www.iedb.org/epitope/1625418	NWAKGYVRRGAALHG	Leishmania panamensis	Leishmania panamensis
http://www.iedb.org/epitope/1625441	SVKINKLISAGIIRF	Leishmania panamensis	Leishmania panamensis
http://www.iedb.org/epitope/1625445	TLYILNVSAVYFEQR	Leishmania panamensis	Leishmania panamensis
http://www.iedb.org/epitope/1625464	YEIFRFLPKDIQVAL	Leishmania panamensis	Leishmania panamensis
http://www.iedb.org/epitope/1625472	YTIVAKLMTRHAFCL	Leishmania panamensis	Leishmania panamensis
http://www.iedb.org/epitope/1712014	AESATLSKEPLKASPG	Corynebacterium pseudotuberculosis	Corynebacterium pseudotuberculosis
http://www.iedb.org/epitope/1712091	AIELTTGESSTDLGKP	Corynebacterium pseudotuberculosis	Corynebacterium pseudotuberculosis
http://www.iedb.org/epitope/1712449	DRDGRTYDGDDFTT	Corynebacterium pseudotuberculosis	Corynebacterium pseudotuberculosis
http://www.iedb.org/epitope/1716380	YKKDTKESVT	Corynebacterium pseudotuberculosis	Corynebacterium pseudotuberculosis
http://www.iedb.org/epitope/1716381	YKKDTKESVTQVWN	Corynebacterium pseudotuberculosis	Corynebacterium pseudotuberculosis
http://www.iedb.org/epitope/2001069	GCVIAWNSNKLDSKV	SARS-CoV2 Omicron	Severe acute respiratory syndrome coronavirus 2
http://www.iedb.org/epitope/2001133	IVRFPNITNLCPFDE	SARS-CoV2 Omicron	Severe acute respiratory syndrome coronavirus 2
http://www.iedb.org/epitope/2157999	AAQDNFTLKICKDTDEVT	Coxsackievirus A10	Enterovirus A
http://www.iedb.org/epitope/2161993	EAYIIAMGAAQDNFTLKI	Coxsackievirus A10	Enterovirus A
http://www.iedb.org/epitope/2163499	FASEWLNFEF	Homo sapiens	Homo sapiens
http://www.iedb.org/epitope/2165632	GRHPLGRWEVKHCRHFKAMS	Homo sapiens	Homo sapiens
http://www.iedb.org/epitope/2167643	INANMTWYAAIKTCLMHKAQLV	Homo sapiens	Homo sapiens
http://www.iedb.org/epitope/2169124	KGIFVIQSESLKKCI	Homo sapiens	Homo sapiens
http://www.iedb.org/epitope/2169286	KICKDTDEVTQQAVLQ	Coxsackievirus A10	Enterovirus A
http://www.iedb.org/epitope/2173179	LRWRCNRKMITGPLQYS	Homo sapiens	Homo sapiens
http://www.iedb.org/epitope/2173320	LSLYECDSTLVSLRWRCNRK	Homo sapiens	Homo sapiens
http://www.iedb.org/epitope/2174143	MMGTFAVRVVSRKASQL	Coxsackievirus A10	Enterovirus A
http://www.iedb.org/epitope/2176568	QYTHWNTHQPRYSGGCVAMR	Homo sapiens	Homo sapiens
http://www.iedb.org/epitope/2178242	RYSGGCVAMRGRHPLGRWEV	Homo sapiens	Homo sapiens
http://www.iedb.org/epitope/2181218	TLWYQTNYVVPPETPGEA	Coxsackievirus A10	Enterovirus A
http://www.iedb.org/epitope/2181598	TREGREDDLLWCATTSRYER	Homo sapiens	Homo sapiens
http://www.iedb.org/epitope/2183900	VVPPETPGEAYIIAMGAA	Coxsackievirus A10	Enterovirus A
http://www.iedb.org/epitope/2184517	YGNRTYKIINANMTWYAAIK	Homo sapiens	Homo sapiens
http://www.iedb.org/epitope/2192299	AMMDYFFQR
http://www.iedb.org/epitope/2192313	CFSEVSAKF
http://www.iedb.org/epitope/2192432	KTYFKPFHPK
http://www.iedb.org/epitope/2192543	RLYTRTLYL
http://www.iedb.org/epitope/2192634	YFKPFHPKF
http://www.iedb.org/epitope/2233031	EVEQYGPQENVHMFVDSTYC	Homo sapiens	Homo sapiens
http://www.iedb.org/epitope/2233190	QQQLVQQEQHLKEQQRQLRE	Homo sapiens	Homo sapiens
http://www.iedb.org/epitope/2242188	SLLFLLFSL	Homo sapiens	Homo sapiens
http://www.iedb.org/epitope/2257600	SQSSSSGSPPRRPPPGRRPF	human gammaherpesvirus 4	human gammaherpesvirus 4
http://www.iedb.org/epitope/2259066	RLQTALLVVL	Homo sapiens	Homo sapiens
http://www.iedb.org/epitope/2266330	QLFTFSPRH	Hepatitis C virus (isolate H77)	Hepacivirus hominis
http://www.iedb.org/epitope/2266337	QVRNSSGLY	Hepatitis C virus (isolate H77)	Hepacivirus hominis
http://www.iedb.org/epitope/2267932	VLSNLSYSA	Homo sapiens	Homo sapiens
http://www.iedb.org/epitope/2275751	ALAIVYLIAL	Homo sapiens	Homo sapiens
http://www.iedb.org/epitope/2275752	ALFIVYLIAK
http://www.iedb.org/epitope/2275793	KYTNPAVAL
http://www.iedb.org/epitope/2275818	SLFRSPYEK
http://www.iedb.org/epitope/2275822	STDRSPYEK	Homo sapiens	Homo sapiens
http://www.iedb.org/epitope/2275824	SYTNPAVAA	Homo sapiens	Homo sapiens
http://www.iedb.org/epitope/2275898	EAEDLQVGQVELGGGPGAGSLQ	Homo sapiens	Homo sapiens
http://www.iedb.org/epitope/840867	KKSYDDVSFRVPPNL	Plasmodium vivax	Plasmodium vivax
http://www.iedb.org/epitope/841458	NHKVTPTTAIIQDATSQIKNTTPTY	Human respiratory syncytial virus A2	human respiratory syncytial virus
http://www.iedb.org/epitope/841613	YLTQNPQLGISPSNPSEITSQ	Human respiratory syncytial virus A2	human respiratory syncytial virus
http://www.iedb.org/epitope/841563	TTVKTKNTTTTQTQPSKPTTKQRQ	Human respiratory syncytial virus A2	human respiratory syncytial virus
http://www.iedb.org/epitope/911883	VVADGAGLPGEDWVF	Homo sapiens	Homo sapiens
http://www.iedb.org/epitope/911859	TAQTRALFEKVQPTH	Homo sapiens	Homo sapiens
http://www.iedb.org/epitope/911875	VHMNDNVLHSAFEVG	Homo sapiens	Homo sapiens
http://www.iedb.org/epitope/911824	PHNSNFGYSYAKRMI	Homo sapiens	Homo sapiens
http://www.iedb.org/epitope/911892	YGCTFTAVIPTNVFG	Homo sapiens	Homo sapiens
http://www.iedb.org/epitope/911725	EEDEVSIKEAAEAVV	Homo sapiens	Homo sapiens
http://www.iedb.org/epitope/911698	AEAVVEAMDFHGEVT	Homo sapiens	Homo sapiens
http://www.iedb.org/epitope/911736	FRFTPFKQAVKETCA	Homo sapiens	Homo sapiens
http://www.iedb.org/epitope/764357	RMLVVAGAKFKEALK	Porphyromonas gingivalis	Porphyromonas gingivalis
http://www.iedb.org/epitope/766224	VPFVYNAAAYARKGF	Porphyromonas gingivalis	Porphyromonas gingivalis
http://www.iedb.org/epitope/1065955	PDKVDSYVWQTSTNPSVFWT	Coxsackievirus B3	Enterovirus betacoxsackie
http://www.iedb.org/epitope/1065982	RNGVYGINTLNNMGTLYARH	Coxsackievirus B3	Enterovirus betacoxsackie
http://www.iedb.org/epitope/175455	RNGVYGINTLNNMGTLYARH	Coxsackievirus B3	Enterovirus betacoxsackie
http://www.iedb.org/epitope/142967	EKPLPVDMVLISLC	Homo sapiens	Homo sapiens
http://www.iedb.org/epitope/1125054	PSVVGGLGVTMVHGN	Homo sapiens	Homo sapiens
http://www.iedb.org/epitope/112139	EDNRSQVETDDLILKPGVVHVIDVD	Homo sapiens	Homo sapiens
http://www.iedb.org/epitope/1125056	GQFRVIGPRHPIRALVGDEV	Homo sapiens	Homo sapiens
http://www.iedb.org/epitope/135368	GQFRVIGPRHPIRALVGDEV	Homo sapiens	Homo sapiens
http://www.iedb.org/epitope/1125062	EYRGRTELLKDAIGEGK	Homo sapiens	Homo sapiens
http://www.iedb.org/epitope/233288	EYRGRTELLKDAIGEGK	Homo sapiens	Homo sapiens
http://www.iedb.org/epitope/233307	VTLRIRNVRFSDEGGF	Homo sapiens	Homo sapiens
http://www.iedb.org/epitope/117361	FYWVSPGVLVLL	Homo sapiens	Homo sapiens
http://www.iedb.org/epitope/1445707	FYWVSPGVLVLL	Homo sapiens	Homo sapiens
http://www.iedb.org/epitope/190494	FYWVSPGVLVLL	Homo sapiens	Homo sapiens
http://www.iedb.org/epitope/959197	TLFVIVPVLGPLVAL	Homo sapiens	Homo sapiens
http://www.iedb.org/epitope/963085	TLFVIVPVLGPLVAL	Homo sapiens	Homo sapiens
http://www.iedb.org/epitope/962641	TLFVIVPVLGPLVAL	Homo sapiens	Homo sapiens
http://www.iedb.org/epitope/968922	VPVLGPLVALIICYN	Homo sapiens	Homo sapiens
http://www.iedb.org/epitope/968446	VPVLGPLVALIICYN	Homo sapiens	Homo sapiens
http://www.iedb.org/epitope/1556382	RLAGQFLEEL	Homo sapiens	Homo sapiens
http://www.iedb.org/epitope/1556324	RLAGQFLEEL	Homo sapiens	Homo sapiens
http://www.iedb.org/epitope/1556383	GWVKPIIIGHHAYGDQYRAT
http://www.iedb.org/epitope/1556368	MEVTPSGTWL	Severe acute respiratory syndrome coronavirus 2	Severe acute respiratory syndrome coronavirus 2
http://www.iedb.org/epitope/1625405	APIQGTNLL	Mumps virus genotype G	Mumps orthorubulavirus
http://www.iedb.org/epitope/1625386	KPRTSTPVTEF	Mumps virus genotype G	Mumps orthorubulavirus
http://www.iedb.org/epitope/1625418	IPNARANL	Mumps virus genotype G	Mumps orthorubulavirus
http://www.iedb.org/epitope/1625445	YSDPNNHEVY	Mumps virus genotype G	Mumps orthorubulavirus
http://www.iedb.org/epitope/1625472	VTDSNLIY	Mumps virus genotype G	Mumps orthorubulavirus
http://www.iedb.org/epitope/1625394	SSGQTQSTNSSPYLH	Mycoplasmoides pneumoniae	Mycoplasmoides pneumoniae
http://www.iedb.org/epitope/1625352	HSTQPQPQSLKTTTP	Mycoplasmoides pneumoniae	Mycoplasmoides pneumoniae
http://www.iedb.org/epitope/1625441	SSTNNLAPNTNTGND	Mycoplasmoides pneumoniae	Mycoplasmoides pneumoniae
http://www.iedb.org/epitope/1625375	RLSESNAAKMNDDVD	Mycoplasmoides pneumoniae	Mycoplasmoides pneumoniae
http://www.iedb.org/epitope/1625464	LEGHTGFVSCVSLAH	Leishmania panamensis	Leishmania panamensis
http://www.iedb.org/epitope/1625424	GRYVEAVNYFSKAIQ	Leishmania panamensis	Leishmania panamensis
http://www.iedb.org/epitope/2120497	NWAKGYVRRGAALHG	Leishmania panamensis	Leishmania panamensis
http://www.iedb.org/epitope/2175281	NWAKGYVRRGAALHG	Leishmania panamensis	Leishmania panamensis
http://www.iedb.org/epitope/2159082	NWAKGYVRRGAALHG	Leishmania panamensis	Leishmania panamensis
http://www.iedb.org/epitope/2177161	TLYILNVSAVYFEQR	Leishmania panamensis	Leishmania panamensis
http://www.iedb.org/epitope/2158882	TLYILNVSAVYFEQR	Leishmania panamensis	Leishmania panamensis
http://www.iedb.org/epitope/2159833	YTIVAKLMTRHAFCL	Leishmania panamensis	Leishmania panamensis
http://www.iedb.org/epitope/2180739	YTIVAKLMTRHAFCL	Leishmania panamensis	Leishmania panamensis
http://www.iedb.org/epitope/2180957	YTIVAKLMTRHAFCL	Leishmania panamensis	Leishmania panamensis
http://www.iedb.org/epitope/2160668	KLSLLMLQPDYVKMV	Leishmania panamensis	Leishmania panamensis
http://www.iedb.org/epitope/2177728	KLSLLMLQPDYVKMV	Leishmania panamensis	Leishmania panamensis
http://www.iedb.org/epitope/2184761	ALTLMYLSGMKIPND	Leishmania panamensis	Leishmania panamensis
http://www.iedb.org/epitope/2164611	ALTLMYLSGMKIPND	Leishmania panamensis	Leishmania panamensis
http://www.iedb.org/epitope/2161963	SVKINKLISAGIIRF	Leishmania panamensis	Leishmania panamensis
http://www.iedb.org/epitope/2184767	FSIGLLQRLDFRHNL	Leishmania panamensis	Leishmania panamensis
http://www.iedb.org/epitope/2175587	FSIGLLQRLDFRHNL	Leishmania panamensis	Leishmania panamensis
http://www.iedb.org/epitope/2176562	FSIGLLQRLDFRHNL	Leishmania panamensis	Leishmania panamensis
http://www.iedb.org/epitope/2180363	YEIFRFLPKDIQVAL	Leishmania panamensis	Leishmania panamensis
http://www.iedb.org/epitope/2175660	YEIFRFLPKDIQVAL	Leishmania panamensis	Leishmania panamensis
http://www.iedb.org/epitope/2163954	YEIFRFLPKDIQVAL	Leishmania panamensis	Leishmania panamensis
http://www.iedb.org/epitope/2176559	QSVIFANTRRKVDWI	Leishmania panamensis	Leishmania panamensis
http://www.iedb.org/epitope/2175783	QSVIFANTRRKVDWI	Leishmania panamensis	Leishmania panamensis
http://www.iedb.org/epitope/2175487	QSVIFANTRRKVDWI	Leishmania panamensis	Leishmania panamensis
http://www.iedb.org/epitope/2182031	QSVIFANTRRKVDWI	Leishmania panamensis	Leishmania panamensis
http://www.iedb.org/epitope/2178194	GAADGTSWEGVGVVP	Tupaia chinensis	Tupaia chinensis
http://www.iedb.org/epitope/2176109	NVESAANTTPSSHRL	Coxsackievirus A10	Enterovirus alphacoxsackie
http://www.iedb.org/epitope/2184751	ANTTPSSHRLETGRVPAL	Coxsackievirus A10	Enterovirus alphacoxsackie
http://www.iedb.org/epitope/2183353	RLETGRVPALQAAETGAT	Coxsackievirus A10	Enterovirus alphacoxsackie
http://www.iedb.org/epitope/2167997	ALQAAETGATSNATDENM	Coxsackievirus A10	Enterovirus alphacoxsackie
http://www.iedb.org/epitope/2184708	ATSNATDENMIETRCVV	Coxsackievirus A10	Enterovirus alphacoxsackie
http://www.iedb.org/epitope/2164149	TDGGTDTTGYATWDIDI	Coxsackievirus A10	Enterovirus alphacoxsackie
http://www.iedb.org/epitope/2183676	TGYATWDIDIMGFVQLRR	Coxsackievirus A10	Enterovirus alphacoxsackie
http://www.iedb.org/epitope/2179522	DIMGFVQLRRKCEMFTYM	Coxsackievirus A10	Enterovirus alphacoxsackie
http://www.iedb.org/epitope/2185336	RRKCEMFTYMRFNAEFTF	Coxsackievirus A10	Enterovirus alphacoxsackie
http://www.iedb.org/epitope/2159353	YMRFNAEFTFVTTTDNGEA	Coxsackievirus A10	Enterovirus alphacoxsackie
http://www.iedb.org/epitope/2178899	FVTTTDNGEARPYMLQYM	Coxsackievirus A10	Enterovirus alphacoxsackie
http://www.iedb.org/epitope/2174740	EARPYMLQYMYVPPGAPK	Coxsackievirus A10	Enterovirus alphacoxsackie
http://www.iedb.org/epitope/2184171	YMYVPPGAPKPTGRDAFQ	Coxsackievirus A10	Enterovirus alphacoxsackie
http://www.iedb.org/epitope/2160222	PKPTGRDAFQWQTATNPSV	Coxsackievirus A10	Enterovirus alphacoxsackie
http://www.iedb.org/epitope/2181668	QWQTATNPSVFVKLTDPP	Coxsackievirus A10	Enterovirus alphacoxsackie
http://www.iedb.org/epitope/2176840	SVFVKLTDPPAQVSVPFM	Coxsackievirus A10	Enterovirus alphacoxsackie
http://www.iedb.org/epitope/2174469	PPAQVSVPFMSPASAYQW	Coxsackievirus A10	Enterovirus alphacoxsackie
http://www.iedb.org/epitope/2166017	FMSPASAYQWFYDGYPTF	Coxsackievirus A10	Enterovirus alphacoxsackie
http://www.iedb.org/epitope/2175457	QWFYDGYPTFGQHPETS	Coxsackievirus A10	Enterovirus alphacoxsackie
http://www.iedb.org/epitope/2182502	PTFGQHPETSNTTYGL	Coxsackievirus A10	Enterovirus alphacoxsackie
http://www.iedb.org/epitope/2166734	PETSNTTYGLCPNNMM	Coxsackievirus A10	Enterovirus alphacoxsackie
http://www.iedb.org/epitope/2160104	TYGLCPNNMMGTFAVRVV	Coxsackievirus A10	Enterovirus alphacoxsackie
http://www.iedb.org/epitope/2178930	RVVSRKASQLKLQTRVYM	Coxsackievirus A10	Enterovirus alphacoxsackie
http://www.iedb.org/epitope/2173577	QLKLQTRVYMKLKHVRAW	Coxsackievirus A10	Enterovirus alphacoxsackie
http://www.iedb.org/epitope/2182670	YMKLKHVRAWVPRPIR	Coxsackievirus A10	Enterovirus alphacoxsackie
http://www.iedb.org/epitope/2181103	VRAWVPRPIRSQPYLLKN	Coxsackievirus A10	Enterovirus alphacoxsackie
http://www.iedb.org/epitope/2166416	IRSQPYLLKNFPNYD	Coxsackievirus A10	Enterovirus alphacoxsackie
http://www.iedb.org/epitope/2164126	YLLKNFPNYDSSKVT	Coxsackievirus A10	Enterovirus alphacoxsackie
http://www.iedb.org/epitope/2163749	FPNYDSSKVTNSARDRSS	Coxsackievirus A10	Enterovirus alphacoxsackie
http://www.iedb.org/epitope/2178750	VTNSARDRSSIKQANM	Coxsackievirus A10	Enterovirus alphacoxsackie
http://www.iedb.org/epitope/2172448	SPSVEACGYSDRVAQLTV	Coxsackievirus A10	Enterovirus alphacoxsackie
http://www.iedb.org/epitope/2174896	YSDRVAQLTVGNSSI	Coxsackievirus A10	Enterovirus alphacoxsackie
http://www.iedb.org/epitope/2171619	AQLTVGNSSITTQEAANI	Coxsackievirus A10	Enterovirus alphacoxsackie
http://www.iedb.org/epitope/2180622	SITTQEAANIVLAYGEWP	Coxsackievirus A10	Enterovirus alphacoxsackie
http://www.iedb.org/epitope/2180994	NIVLAYGEWPEYCPDTDA	Coxsackievirus A10	Enterovirus alphacoxsackie
http://www.iedb.org/epitope/2165046	WPEYCPDTDATAVDKPTR	Coxsackievirus A10	Enterovirus alphacoxsackie
http://www.iedb.org/epitope/2165899	DATAVDKPTRPDVSVNRF	Coxsackievirus A10	Enterovirus alphacoxsackie
http://www.iedb.org/epitope/2180719	TRPDVSVNRFYTLDSKMW	Coxsackievirus A10	Enterovirus alphacoxsackie
http://www.iedb.org/epitope/2172810	RFYTLDSKMWQENSTGWY	Coxsackievirus A10	Enterovirus alphacoxsackie
http://www.iedb.org/epitope/2181011	MWQENSTGWYWKFPDVL	Coxsackievirus A10	Enterovirus alphacoxsackie
http://www.iedb.org/epitope/2166602	GWYWKFPDVLNKTGVF	Coxsackievirus A10	Enterovirus alphacoxsackie
http://www.iedb.org/epitope/2182469	PDVLNKTGVFGQNAQFHY	Coxsackievirus A10	Enterovirus alphacoxsackie
http://www.iedb.org/epitope/2175273	VFGQNAQFHYLYRSGFCL	Coxsackievirus A10	Enterovirus alphacoxsackie
http://www.iedb.org/epitope/2173534	HYLYRSGFCLHVQCNASK	Coxsackievirus A10	Enterovirus alphacoxsackie
http://www.iedb.org/epitope/2175848	CLHVQCNASKFHQGALLV	Coxsackievirus A10	Enterovirus alphacoxsackie
http://www.iedb.org/epitope/2168466	SKFHQGALLVAVIPEFVI	Coxsackievirus A10	Enterovirus alphacoxsackie
http://www.iedb.org/epitope/2160088	LVAVIPEFVIAGRGSNTK	Coxsackievirus A10	Enterovirus alphacoxsackie
http://www.iedb.org/epitope/2165636	VIAGRGSNTKPNEAPHPG	Coxsackievirus A10	Enterovirus alphacoxsackie
http://www.iedb.org/epitope/2181212	TKPNEAPHPGFTTTFPG	Coxsackievirus A10	Enterovirus alphacoxsackie
http://www.iedb.org/epitope/2178732	HPGFTTTFPGTTGATFH	Coxsackievirus A10	Enterovirus alphacoxsackie
http://www.iedb.org/epitope/2173822	FPGTTGATFHDPYVLDSG	Coxsackievirus A10	Enterovirus alphacoxsackie
http://www.iedb.org/epitope/2160086	FHDPYVLDSGVPLSQALI	Coxsackievirus A10	Enterovirus alphacoxsackie
http://www.iedb.org/epitope/2176229	SGVPLSQALIYPHQWINL	Coxsackievirus A10	Enterovirus alphacoxsackie
http://www.iedb.org/epitope/2160438	LIYPHQWINLRTNNCATV	Coxsackievirus A10	Enterovirus alphacoxsackie
http://www.iedb.org/epitope/2180237	NLRTNNCATVIVPYINAV	Coxsackievirus A10	Enterovirus alphacoxsackie
http://www.iedb.org/epitope/2184099	KYSSGATTAIPITITIA	Coxsackievirus A10	Enterovirus alphacoxsackie
http://www.iedb.org/epitope/2180628	TAIPITITIAPLNSEFG	Coxsackievirus A10	Enterovirus alphacoxsackie
http://www.iedb.org/epitope/2173969	TIAPLNSEFGGLRQAVSQ	Coxsackievirus A10	Enterovirus alphacoxsackie
http://www.iedb.org/epitope/2170997	GIPAELRPGTNQFLTTDD	Coxsackievirus A10	Enterovirus alphacoxsackie
http://www.iedb.org/epitope/2158022	GTNQFLTTDDDTAAPIL	Coxsackievirus A10	Enterovirus alphacoxsackie
http://www.iedb.org/epitope/2160462	TDDDTAAPILPGFTPTPTI	Coxsackievirus A10	Enterovirus alphacoxsackie
http://www.iedb.org/epitope/2169051	LPGFTPTPTIHIPGEVHS	Coxsackievirus A10	Enterovirus alphacoxsackie
http://www.iedb.org/epitope/2257600	TIHIPGEVHSLLELCRVE	Coxsackievirus A10	Enterovirus alphacoxsackie

## Sheet: Table S2
Table S2. Detailed information of prospective validation dataset from food-derived peptides
#	Peptides	Cell line	Label	Score	Species	Reference
1	GIHETTYNS	RAW264.7	1	0.94	Rana spinosa	[1]
2	IADRMQKE	RAW264.7	1	0.96	Rana spinosa	[1]
3	IVRDIKEK	RAW264.7	1	0.96	Rana spinosa	[1]
4	LPVGPLFN	RAW264.7	1	0.97	Tylorrhynchus heterochaetus	[2]
5	YGSVELDELGK	RAW264.7	1	0.56	Thunnus albacares	[3]
6	LNEDELRDA	RAW264.7	1	0.97	Agaricus blazei	[4]
7	EGKDVLVCNK	RAW264.7	1	0.95	Ovomucoid	[5]
8	SGYDGWLPAR	RAW264.7	1	0.93	Silybum marianum	[6]
9	RDWPEGRG	RAW264.7	1	0.96	Euphausia superba	[7]
10	GPAGPSGPAGKDGR	HaCaT	0	0.15	Yak Bone Collagen	[8]
11	GYSFTTTAER	RAW264.7	0	0.92	Abalone Viscera	[9]
12	IKKPPQDEWGTGL	RAW264.7	0	0.45	Abalone Viscera	[9]
13	FGPPGPPTRPS	RAW264.7	0	0.48	Coregonus Peled	[10]
14	IDVSPDSPDHY	RAW264.7	0	0.49	duck liver	[11]
15	IYVDAVINH	RAW264.7	0	0.96	duck liver	[11]
16	LDSNLDLKF	RAW264.7	0	0.97	duck liver	[11]
17	SLVYPFPGPIPN	RAW264.7	0	0.53	duck liver	[11]
18	VIESPPEI	RAW264.7	0	0.96	duck liver	[11]
19	GYSFTTTAER	RAW264.7	0	0.92	duck liver	[11]
[1] Zeng Y, Cheng H, Zhong R, Zhong W, Zheng R, Miao J. Novel immunomodulatory peptides from hydrolysates of the Rana spinosa (Quasipaa spinosa) meat and their immunomodulatory activity mechanism. Food Chemistry. 2025 Feb 15;465:142024.
[2] Zhu H, Zeng Z, Deng Y, Mao J, Hao L, Liu Z, Hua Y, He P. Immunomodulatory Peptides Derived from Tylorrhynchus heterochaetus: Identification, In Vitro Activity, and Molecular Docking Analyses. Foods. 2026 Jan 20;15(2):363.
[3] Shen C, Xu Y, Yan J, Qi X, Cao S, Yang H. Purification and Characterization of Immunomodulatory Peptides from Hydrolysates of Thunnus albacares Dark Muscle. Foods. 2025 Mar 20;14(6):1068.
[4] Zou X, Yu Y, Chi Y, Yang K, Deng Z, Gu H, Sun P. Identification of a Novel Peptide from Agaricus blazei Murrill and Its Immune-Enhancing Activity by Regulation of PI3K/AKT/mTOR Signaling Pathways in RAW 264.7 Cells. Foods. 2025 Oct 11;14(20):3467.
[5] Yu SW, Kim HJ, Jang JH, Kim KT, Ahn DU, Paik HD. Ovomucoid hydrolysates produced by pepsin stimulate immune activity of RAW 264.7 macrophages via the MAPK/NF-κB pathway. Enzyme and Microbial Technology. 2025 Jul 9:110710.
[6] Li J, Qian Y, Chen T, Shen M, Xie J. Immunomodulatory peptides from Silybum marianum seed protein hydrolysates: identification, characterization, and mechanistic insights via cell assays and molecular docking. Food Bioscience. 2026 Jan 7:108259.
[7] Hou R, Zheng Z, Shao J, Wu Y, Zheng B, Zhang Y, Sriboonvorakul N, Hu J. Identification of Antarctic krill (Euphausia superba) peptide with immune-regulatory activity. Food & Function. 2026.
[8] Guo Z, Shi T, Xu P, Wang Z, Hu B, Xin Y, Guo Z, Gu Z, Dong D, Zhang L. Novel Anti-Inflammatory Bioactive Peptide Derived from Yak Bone Collagen Alleviates the Skin Inflammation of Mice by Inhibiting the NF-κB Signaling Pathway and Modulating Skin Microbiota. Foods. 2025 Dec 10;14(24):4238.
[9] Wu N, Yang Z, Wu C, Chen Y, Chan Z, Zeng R. Purification and Characterization of Anti-Inflammatory Peptide Fractions from Enzymatic Hydrolysate of Abalone Viscera. Foods. 2025 Nov 7;14(22):3811.
[10] Li R, Liu S, Zhang R, Ma Z, Li Y, Gao Y. Exploring the Anti-Inflammatory Effects and Molecular Mechanisms of Novel Peptides from Coregonus Peled: An Integrated Approach Combining In Silico and In Vitro. Journal of Agricultural and Food Chemistry. 2026 Jan 18.
[11] Fan X, Zhang L, Sun Y, Zhou C, Xia Q, Du L, Wu Z, Pan D. Identification and the molecular mechanism of novel duck liver-derived anti-inflammatory peptides in lipopolysaccharide-induced RAW264. 7 cell model. Food Science and Human Wellness. 2024 Nov 1;13(6):3595-605.

## Sheet: Table S3
Table S3. Variants and dimensional details of the protein language models used.
Model	Type	Size (No. parameters)	Variant	Dimension
Bepler	Protein Language Model	30M	-	121-D
Word2Vec	Word Embedding Model	<1M	-	512-D
SeqVec	Protein Language Model	93M	-	1024-D
FastText	Word Embedding Model	<1M	-	512-D
GloVe	Word Embedding Model	<1M	-	512-D
PLUS RNN	Protein Language Model	30M	-	1024-D
ESM-1	Protein Language Model	670M	esm1_t34_670m_ur50s	1280-D
ESM-2	Protein Language Model	3B	esm2_t36_3b_ur50d	2560-D
ProtALBERT	Protein Language Model	224M	prottrans_albert_bfd	4096-D
ProtBERT	Protein Language Model	420M	prottrans_bert_bfd	1024-D
ProtXLNet	Protein Language Model	409M	prottrans_xlnet_uniref100	1024-D
ProtT5	Protein Language Model	2.8B	protttrans_t5_xl_uniref50	1024-D

## Sheet: Table S4
Table S4. Ranges of the tuned hyperparameters.
Hyperparameter	Value range	Best value
Learning rate	0.0001	-
Epoch	100	-
Batch size	64	-
Alpha in focal loss (FL)	0.9	-
Gamma in FL	[1, 5]	5
Target dimension	[128, 256, 384]	128
Number of heads in Transformer fusion (TF) module	[4, 8]	8
Number of layers in TF module	[2, 4, 8]	8
Kernel size in convolutional localization (CL) module	[3, 5, 7]	5
Stride in CL module	[1, 3]	3
Dilation in CL module	[1, 3]	1
top-K experiment	[3, 4, 5, 6, 7, 8, 9, 10, 11, 12]	4

## Sheet: Table S5
Table S5. Parameters used for motif reconstruction in the multiple expectation maximizations for motif elicitation (MEME) tool.
Parameter	Value
Maximum Number of Motifs	10
Motif E-value Threshold	no limit
Minimum Motif Width	4
Maximum Motif Width	25
Minimum Sites per Motif	2
Maximum Sites per Motif	292

## Sheet: Table S6
Table S6. Detailed performance comparison of module ablation on cross-validation and independent dataset.
Feature	MCC (Val)	F1 (Val)	AUC (Val)	MCC (Test)	F1 (Test)	AUC (Test)
(−) TF (−) CL	0.3668	0.4206	0.786	0.3067	0.3759	0.7822
(−) TF (+) CL	0.4804	0.5115	0.8594	0.4048	0.4534	0.8709
(+) TF (−) CL	0.5059	0.5366	0.8733	0.4469	0.4914	0.8678
(+) TF (+) CL	0.537	0.5708	0.87	0.5041	0.549	0.8718

## Sheet: Table S7
Table S7. Top 20 potential IL-6-inducing peptides predicted by our method compared with StackIL6 and IL-6Pred on spike proteins of SARS-CoV-2
#	Peptide sequence	CONTRA-IL6		StackIL6		IL-6Pred
		Score	Prediction	Score	Prediction	Score	Prediction
1	NYNYLYRLFRKSNLK	0.79	IL-6	0.9	IL-6	0.34	IL-6
2	LYRLFRKSNLKPFER	0.75	IL-6	0.58	IL-6	0.21	IL-6
3	NYLYRLFRKSNLKPF	0.75	IL-6	0.96	IL-6	0.35	IL-6
4	SVLNDILSRLDKVEA	0.73	IL-6	0.34	Non-IL-6	0.13	IL-6
5	YNYLYRLFRKSNLKP	0.7	IL-6	1	IL-6	0.35	IL-6
6	LQPELDSFKEELDKY	0.69	IL-6	0.04	Non-IL-6	0.04	Non-IL-6
7	IQDSLSSTASALGKL	0.63	IL-6	0.72	IL-6	0.02	Non-IL-6
8	ISSVLNDILSRLDKV	0.62	IL-6	0.1	Non-IL-6	0.15	IL-6
9	GNYNYLYRLFRKSNL	0.61	IL-6	0.92	IL-6	0.23	IL-6
10	FLGVYYHKNNKSWME	0.61	IL-6	0.2	Non-IL-6	0.02	Non-IL-6
11	NDGVYFASTEKSNII	0.6	IL-6	0.22	Non-IL-6	0.01	Non-IL-6
12	VADYSVLYNSASFST	0.6	IL-6	0.68	IL-6	0.01	Non-IL-6
13	LNEVAKNLNESLIDL	0.59	IL-6	0.4	Non-IL-6	0.08	Non-IL-6
14	YLYRLFRKSNLKPFE	0.57	IL-6	0.76	IL-6	0.15	IL-6
15	AISSVLNDILSRLDK	0.57	IL-6	0.18	Non-IL-6	0.05	Non-IL-6
16	LNDILSRLDKVEAEV	0.57	IL-6	0.28	Non-IL-6	0.07	Non-IL-6
17	SSVLNDILSRLDKVE	0.56	IL-6	0.24	Non-IL-6	0.14	IL-6
18	LIRAAEIRASANLAA	0.55	IL-6	0.26	Non-IL-6	0.06	Non-IL-6
19	AYYVGYLQPRTFLLK	0.55	IL-6	0.16	Non-IL-6	0.14	IL-6
20	KIQDSLSSTASALGK	0.54	IL-6	0.46	Non-IL-6	0.04	Non-IL-6

## Sheet: Table S8
Table S8. Prediction results for IL-6-inducing and non-IL-6-inducing peptides in the spike protein, comparing our method with StackIL6 and IL6PRED.
Peptide sequence	CONTRA-IL6		StackIL6		IL6PRED
	Probability	Prediction	Probability	Prediction	Probability	Prediction
NYNYLYRLFRKSNLK	0.79	1	0.9	1	0.34	1
LYRLFRKSNLKPFER	0.75	1	0.58	1	0.21	1
NYLYRLFRKSNLKPF	0.75	1	0.96	1	0.35	1
SVLNDILSRLDKVEA	0.73	1	0.34	0	0.13	1
YNYLYRLFRKSNLKP	0.7	1	1	1	0.35	1
LQPELDSFKEELDKY	0.69	1	0.04	0	0.04	0
IQDSLSSTASALGKL	0.63	1	0.72	1	0.02	0
ISSVLNDILSRLDKV	0.62	1	0.1	0	0.15	1
GNYNYLYRLFRKSNL	0.61	1	0.92	1	0.23	1
FLGVYYHKNNKSWME	0.61	1	0.2	0	0.02	0
NDGVYFASTEKSNII	0.6	1	0.22	0	0.01	0
VADYSVLYNSASFST	0.6	1	0.68	1	0.01	0
LNEVAKNLNESLIDL	0.59	1	0.4	0	0.08	0
YLYRLFRKSNLKPFE	0.57	1	0.76	1	0.15	1
AISSVLNDILSRLDK	0.57	1	0.18	0	0.05	0
LNDILSRLDKVEAEV	0.57	1	0.28	0	0.07	0
SSVLNDILSRLDKVE	0.56	1	0.24	0	0.14	1
LIRAAEIRASANLAA	0.55	1	0.26	0	0.06	0
AYYVGYLQPRTFLLK	0.55	1	0.16	0	0.14	1
KIQDSLSSTASALGK	0.54	1	0.46	0	0.04	0
LQTYVTQQLIRAAEI	0.54	1	0.06	0	0.04	0
ASQSIIAYTMSLGAE	0.53	1	0.22	0	0.02	0
ITRFQTLLALHRSYL	0.52	1	0.86	1	0.27	1
SKVGGNYNYLYRLFR	0.52	1	0.64	1	0.05	0
IDRLNEVAKNLNESL	0.51	1	0.52	1	0.05	0
DRLNEVAKNLNESLI	0.51	1	0.54	1	0.06	0
YYVGYLQPRTFLLKY	0.5	1	0.52	1	0.22	1
VLNDILSRLDKVEAE	0.5	1	0.12	0	0.07	0
FGAISSVLNDILSRL	0.5	1	0.58	1	0.04	0
AAEIRASANLAATKM	0.5	1	0.14	0	0.03	0
LTGTGVLTESNKKFL	0.5	1	0.6	1	0.03	0
YSVLYNSASFSTFKC	0.5	1	0.36	0	0.04	0
LGVYYHKNNKSWMES	0.49	1	0.22	0	0.02	0
MSLGAENSVAYSNNS	0.49	1	0.26	0	0.03	0
PFLGVYYHKNNKSWM	0.49	1	0.72	1	0.1	0
IDRLITGRLQSLQTY	0.48	1	0.2	0	0.04	0
MFVFLVLLPLVSSQC	0.48	1	0.9	1	0.28	1
NLVKNKCVNFNFNGL	0.47	1	0.68	1	0.2	1
RSFIEDLLFNKVTLA	0.47	1	0.22	0	0.01	0
GGNYNYLYRLFRKSN	0.47	1	0.68	1	0.08	0
GAENSVAYSNNSIAI	0.46	0	0.58	1	0.01	0
GVYYHKNNKSWMESE	0.46	0	0.24	0	0.02	0
NFGAISSVLNDILSR	0.46	0	0.32	0	0.02	0
NLLLQYGSFCTQLNR	0.46	0	0.66	1	0.14	1
RKRISNCVADYSVLY	0.45	0	0.04	0	0.02	0
NLDSKVGGNYNYLYR	0.45	0	0.02	0	0.05	0
YYHKNNKSWMESEFR	0.45	0	0.3	0	0.03	0
IAYTMSLGAENSVAY	0.45	0	0.36	0	0.02	0
QSIIAYTMSLGAENS	0.44	0	0.28	0	0	0
GINITRFQTLLALHR	0.44	0	0.18	0	0.05	0
AYTMSLGAENSVAYS	0.44	0	0.28	0	0.01	0
FLVLLPLVSSQCVNL	0.44	0	0.96	1	0.25	1
IGKIQDSLSSTASAL	0.44	0	0.56	1	0.03	0
LNESLIDLQELGKYE	0.44	0	0.36	0	0.08	0
LYENQKLIANQFNSA	0.44	0	0.28	0	0.04	0
TLLALHRSYLTPGDS	0.43	0	0.32	0	0.06	0
SVVNIQKEIDRLNEV	0.43	0	0.12	0	0.06	0
GCLIGAEHVNNSYEC	0.43	0	0.3	0	0.1	0
VLSFELLHAPATVCG	0.43	0	0.06	0	0.03	0
FNDGVYFASTEKSNI	0.42	0	0.16	0	0.01	0
IRAAEIRASANLAAT	0.42	0	0.24	0	0.03	0
KNLNESLIDLQELGK	0.42	0	0.58	1	0.12	1
NLNESLIDLQELGKY	0.42	0	0.36	0	0.07	0
QKEIDRLNEVAKNLN	0.42	0	0.22	0	0.05	0
QNVLYENQKLIANQF	0.42	0	0.4	0	0.04	0
SFIEDLLFNKVTLAD	0.42	0	0.14	0	0.02	0
FQTLLALHRSYLTPG	0.42	0	0.22	0	0.1	0
TQNVLYENQKLIANQ	0.41	0	0.32	0	0.06	0
FVFLVLLPLVSSQCV	0.41	0	0.88	1	0.3	1
YFKIYSKHTPINLVR	0.41	0	0.52	1	0.11	1
NESLIDLQELGKYEQ	0.41	0	0.32	0	0.07	0
PTESIVRFPNITNLC	0.41	0	0.36	0	0.04	0
NEVAKNLNESLIDLQ	0.41	0	0.2	0	0.07	0
SNGTHWFVTQRNFYE	0.41	0	0.38	0	0.04	0
IRGWIFGTTLDSKTQ	0.4	0	0.14	0	0.01	0
GAISSVLNDILSRLD	0.4	0	0.12	0	0.01	0
STECSNLLLQYGSFC	0.4	0	0.38	0	0.03	0
DSLSSTASALGKLQD	0.4	0	0.54	1	0.03	0
QSLLIVNNATNVVIK	0.4	0	0.72	1	0.06	0
DGVYFASTEKSNIIR	0.4	0	0.16	0	0.04	0
KTQSLLIVNNATNVV	0.4	0	0.38	0	0.04	0
NDILSRLDKVEAEVQ	0.39	0	0.28	0	0.02	0
ICGDSTECSNLLLQY	0.39	0	0.18	0	0.07	0
QKLIANQFNSAIGKI	0.39	0	0.08	0	0.03	0
QLIRAAEIRASANLA	0.39	0	0.2	0	0.06	0
SLLIVNNATNVVIKV	0.39	0	0.84	1	0.1	0
RLNEVAKNLNESLID	0.39	0	0.6	1	0.07	0
FKNIDGYFKIYSKHT	0.39	0	0.12	0	0.14	1
LREFVFKNIDGYFKI	0.38	0	0.04	0	0.01	0
QTLLALHRSYLTPGD	0.38	0	0.26	0	0.09	0
IMLCCMTSCCSCLKG	0.38	0	0.9	1	0.15	1
ISGINASVVNIQKEI	0.38	0	0.24	0	0.02	0
DIAARDLICAQKFNG	0.38	0	0.12	0	0.05	0
VMVTIMLCCMTSCCS	0.38	0	0.96	1	0.09	0
TRFQTLLALHRSYLT	0.38	0	0.64	1	0.2	1
SLGAENSVAYSNNSI	0.38	0	0.3	0	0.03	0
ASVYAWNRKRISNCV	0.37	0	0.34	0	0.03	0
SKTQSLLIVNNATNV	0.37	0	0.64	1	0.04	0
IGINITRFQTLLALH	0.37	0	0.56	1	0.04	0
DLCFTNVYADSFVIR	0.37	0	0.44	0	0.13	1
INITRFQTLLALHRS	0.37	0	0.32	0	0.08	0
IDLQELGKYEQYIKW	0.36	0	0.14	0	0.03	0
VGYLQPRTFLLKYNE	0.36	0	0.16	0	0.03	0
LGDIAARDLICAQKF	0.36	0	0.18	0	0.01	0
VYFASTEKSNIIRGW	0.36	0	0.7	1	0.02	0
VTQQLIRAAEIRASA	0.36	0	0.02	0	0.03	0
QTYVTQQLIRAAEIR	0.36	0	0.18	0	0.05	0
VGGNYNYLYRLFRKS	0.36	0	0.9	1	0.06	0
PSKRSFIEDLLFNKV	0.36	0	0.42	0	0.05	0
YTMSLGAENSVAYSN	0.36	0	0.26	0	0.02	0
PKKSTNLVKNKCVNF	0.35	0	0.38	0	0.09	0
EIDRLNEVAKNLNES	0.35	0	0.34	0	0.08	0
NDPFLGVYYHKNNKS	0.35	0	0.28	0	0.1	0
LFLPFFSNVTWFHAI	0.35	0	0.42	0	0.19	1
TMYICGDSTECSNLL	0.35	0	0.16	0	0.04	0
TQQLIRAAEIRASAN	0.35	0	0.3	0	0.03	0
LNTLVKQLSSNFGAI	0.35	0	0.06	0	0.09	0
KVGGNYNYLYRLFRK	0.35	0	0.88	1	0.07	0
RAAEIRASANLAATK	0.35	0	0.32	0	0.07	0
FTGCVIAWNSNNLDS	0.35	0	0.08	0	0.06	0
PLLTDEMIAQYTSAL	0.34	0	0.06	0	0.02	0
ATRFASVYAWNRKRI	0.34	0	0.36	0	0.09	0
TNLVKNKCVNFNFNG	0.34	0	0.38	0	0.09	0
QLSSNFGAISSVLND	0.34	0	0.1	0	0.01	0
FSNVTWFHAIHVSGT	0.34	0	0.38	0	0.05	0
IGVTQNVLYENQKLI	0.34	0	0.3	0	0.1	0
FGTTLDSKTQSLLIV	0.34	0	0.08	0	0.07	0
PIGINITRFQTLLAL	0.34	0	0.58	1	0.08	0
CVIAWNSNNLDSKVG	0.34	0	0.1	0	0.01	0
ASVVNIQKEIDRLNE	0.34	0	0	0	0.03	0
VYAWNRKRISNCVAD	0.34	0	0.3	0	0.05	0
CASYQTQTNSPRRAR	0.34	0	0.04	0	0.05	0
LHRSYLTPGDSSSGW	0.33	0	0.1	0	0.04	0
SQSIIAYTMSLGAEN	0.33	0	0.24	0	0	0
TLDSKTQSLLIVNNA	0.33	0	0.2	0	0.04	0
DYSVLYNSASFSTFK	0.33	0	0.16	0	0.03	0
KPSKRSFIEDLLFNK	0.33	0	0.56	1	0.06	0
SAIGKIQDSLSSTAS	0.33	0	0.38	0	0	0
DVVNQNAQALNTLVK	0.33	0	0.12	0	0.04	0
DKVFRSSVLHSTQDL	0.33	0	0.28	0	0.01	0
NGLTGTGVLTESNKK	0.33	0	0.06	0	0.02	0
TDEMIAQYTSALLAG	0.33	0	0.14	0	0.06	0
KRSFIEDLLFNKVTL	0.33	0	0.32	0	0.06	0
AYRFNGIGVTQNVLY	0.33	0	0.06	0	0.01	0
QQLIRAAEIRASANL	0.33	0	0.12	0	0.06	0
LSRLDKVEAEVQIDR	0.32	0	0.1	0	0.02	0
GVTQNVLYENQKLIA	0.32	0	0.48	0	0.02	0
PDKVFRSSVLHSTQD	0.32	0	0.18	0	0.01	0
NVLYENQKLIANQFN	0.32	0	0.32	0	0.02	0
LLPLVSSQCVNLTTR	0.32	0	0.82	1	0.19	1
AKNLNESLIDLQELG	0.32	0	0.56	1	0.03	0
LLALHRSYLTPGDSS	0.32	0	0.12	0	0.07	0
TTLDSKTQSLLIVNN	0.32	0	0.14	0	0.07	0
TRFASVYAWNRKRIS	0.32	0	0.48	0	0.06	0
FKIYSKHTPINLVRD	0.32	0	0.08	0	0.02	0
LGAENSVAYSNNSIA	0.32	0	0.66	1	0.01	0
NNLDSKVGGNYNYLY	0.32	0	0.1	0	0.09	0
WMESEFRVYSSANNC	0.31	0	0.24	0	0.03	0
FNGLTVLPPLLTDEM	0.31	0	0.22	0	0.08	0
EMIAQYTSALLAGTI	0.31	0	0.06	0	0.01	0
SANLAATKMSECVLG	0.31	0	0.26	0	0.02	0
LLIVNNATNVVIKVC	0.31	0	0.92	1	0.1	0
YAWNRKRISNCVADY	0.31	0	0.2	0	0.03	0
IRASANLAATKMSEC	0.31	0	0.22	0	0.03	0
QALNTLVKQLSSNFG	0.31	0	0.12	0	0.07	0
IQKEIDRLNEVAKNL	0.31	0	0.26	0	0.08	0
NGIGVTQNVLYENQK	0.31	0	0.24	0	0.06	0
VTQNVLYENQKLIAN	0.31	0	0.16	0	0.06	0
SWMESEFRVYSSANN	0.31	0	0.3	0	0.02	0
ESLIDLQELGKYEQY	0.31	0	0.48	0	0.1	0
SLIDLQELGKYEQYI	0.31	0	0.5	1	0.06	0
FNSAIGKIQDSLSST	0.31	0	0.26	0	0	0
YLQPRTFLLKYNENG	0.31	0	0.18	0	0.04	0
YRFNGIGVTQNVLYE	0.31	0	0.34	0	0	0
QDSLSSTASALGKLQ	0.31	0	0.9	1	0.06	0
KRISNCVADYSVLYN	0.31	0	0.24	0	0.02	0
NLREFVFKNIDGYFK	0.3	0	0.16	0	0.01	0
AENSVAYSNNSIAIP	0.3	0	0.52	1	0.01	0
LIDLQELGKYEQYIK	0.3	0	0.28	0	0.03	0
SNLKPFERDISTEIY	0.3	0	0.56	1	0	0
AATKMSECVLGQSKR	0.3	0	0.28	0	0.01	0
CTMYICGDSTECSNL	0.3	0	0.24	0	0.15	1
AQALNTLVKQLSSNF	0.3	0	0.04	0	0.1	0
IAARDLICAQKFNGL	0.3	0	0.1	0	0.03	0
LITGRLQSLQTYVTQ	0.3	0	0.32	0	0.08	0
ILSRLDKVEAEVQID	0.3	0	0.14	0	0.09	0
FIEDLLFNKVTLADA	0.3	0	0.06	0	0.02	0
LFRKSNLKPFERDIS	0.3	0	0.6	1	0.05	0
DILSRLDKVEAEVQI	0.3	0	0.14	0	0.1	0
TIMLCCMTSCCSCLK	0.3	0	0.92	1	0.14	1
ISNCVADYSVLYNSA	0.3	0	0.24	0	0.07	0
DRLITGRLQSLQTYV	0.3	0	0.08	0	0.04	0
SIIAYTMSLGAENSV	0.3	0	0.22	0	0.01	0
LTDEMIAQYTSALLA	0.3	0	0.08	0	0.03	0
NTLVKQLSSNFGAIS	0.3	0	0.08	0	0.05	0
DEMIAQYTSALLAGT	0.3	0	0.18	0	0.03	0
VLYENQKLIANQFNS	0.3	0	0.22	0	0.02	0
NIQKEIDRLNEVAKN	0.29	0	0.2	0	0.07	0
ANLAATKMSECVLGQ	0.29	0	0.2	0	0.02	0
GINASVVNIQKEIDR	0.29	0	0.08	0	0.02	0
KEIDRLNEVAKNLNE	0.29	0	0.6	1	0.14	1
VASQSIIAYTMSLGA	0.29	0	0.26	0	0.01	0
DPFLGVYYHKNNKSW	0.29	0	0.14	0	0.07	0
EDDSEPVLKGVKLHY	0.29	0	0.1	0	0.02	0
FASVYAWNRKRISNC	0.29	0	0.36	0	0.02	0
GTTLDSKTQSLLIVN	0.29	0	0.3	0	0.04	0
KVEAEVQIDRLITGR	0.29	0	0.02	0	0.02	0
MTKTSVDCTMYICGD	0.29	0	0.3	0	0.1	0
YENQKLIANQFNSAI	0.29	0	0.06	0	0.05	0
INASVVNIQKEIDRL	0.29	0	0.1	0	0.02	0
SSNFGAISSVLNDIL	0.29	0	0.28	0	0.02	0
YVTQQLIRAAEIRAS	0.29	0	0.04	0	0.06	0
AAYYVGYLQPRTFLL	0.29	0	0.42	0	0.08	0
RFASVYAWNRKRISN	0.29	0	0.28	0	0.06	0
AEIRASANLAATKMS	0.29	0	0.08	0	0.03	0
LQDVVNQNAQALNTL	0.29	0	0.26	0	0.05	0
FKNLREFVFKNIDGY	0.29	0	0.14	0	0	0
RTFLLKYNENGTITD	0.29	0	0.42	0	0.03	0
MDLEGKQGNFKNLRE	0.29	0	0.34	0	0.16	1
LVKNKCVNFNFNGLT	0.28	0	0.46	0	0.17	1
YVGYLQPRTFLLKYN	0.28	0	0.3	0	0.2	1
TQSLLIVNNATNVVI	0.28	0	0.36	0	0.08	0
YRLFRKSNLKPFERD	0.28	0	0.18	0	0.07	0
TMSLGAENSVAYSNN	0.28	0	0.16	0	0.02	0
MYICGDSTECSNLLL	0.28	0	0.3	0	0.12	1
TQTNSPRRARSVASQ	0.28	0	0.48	0	0.06	0
PYRVVVLSFELLHAP	0.28	0	0.8	1	0.07	0
QFNSAIGKIQDSLSS	0.28	0	0.42	0	0.01	0
AIGKIQDSLSSTASA	0.28	0	0.44	0	0	0
AWNSNNLDSKVGGNY	0.28	0	0.16	0	0.04	0
DLPIGINITRFQTLL	0.28	0	0.32	0	0.1	0
IAWNSNNLDSKVGGN	0.28	0	0.24	0	0.03	0
DFTGCVIAWNSNNLD	0.28	0	0.2	0	0.07	0
VFLVLLPLVSSQCVN	0.28	0	0.8	1	0.19	1
KLNDLCFTNVYADSF	0.27	0	0.22	0	0.08	0
RFQTLLALHRSYLTP	0.27	0	0.7	1	0.23	1
MAYRFNGIGVTQNVL	0.27	0	0.12	0	0.02	0
YICGDSTECSNLLLQ	0.27	0	0.22	0	0.06	0
FGEVFNATRFASVYA	0.27	0	0.14	0	0.01	0
EVQIDRLITGRLQSL	0.27	0	0.1	0	0.16	1
TVLPPLLTDEMIAQY	0.27	0	0.06	0	0.03	0
LMDLEGKQGNFKNLR	0.27	0	0.16	0	0.05	0
PQTLEILDITPCSFG	0.27	0	0.08	0	0.07	0
VTIMLCCMTSCCSCL	0.27	0	0.88	1	0.14	1
NSAIGKIQDSLSSTA	0.27	0	0.48	0	0	0
LTGIAVEQDKNTQEV	0.27	0	0.08	0	0.04	0
STNLVKNKCVNFNFN	0.27	0	0.48	0	0.08	0
NCDVVIGIVNNTVYD	0.27	0	0.28	0	0.06	0
LLQYGSFCTQLNRAL	0.27	0	0.54	1	0.08	0
RLQSLQTYVTQQLIR	0.27	0	0.68	1	0.13	1
SKPSKRSFIEDLLFN	0.27	0	0.42	0	0.08	0
VDCTMYICGDSTECS	0.27	0	0.42	0	0.08	0
TGCVIAWNSNNLDSK	0.27	0	0.04	0	0	0
TEILPVSMTKTSVDC	0.27	0	0.04	0	0.05	0
LGKLQDVVNQNAQAL	0.27	0	0.22	0	0.06	0
YQPYRVVVLSFELLH	0.27	0	0.94	1	0.1	0
QIDRLITGRLQSLQT	0.27	0	0.08	0	0.11	1
DVVIGIVNNTVYDPL	0.27	0	0.26	0	0.09	0
AAAYYVGYLQPRTFL	0.27	0	0	0	0.05	0
SVLYNSASFSTFKCY	0.27	0	0.32	0	0.04	0
FCNDPFLGVYYHKNN	0.27	0	0.8	1	0.07	0
ADYSVLYNSASFSTF	0.26	0	0.5	1	0.04	0
FVFKNIDGYFKIYSK	0.26	0	0.16	0	0.06	0
SNCVADYSVLYNSAS	0.26	0	0.36	0	0.04	0
LLLQYGSFCTQLNRA	0.26	0	0.56	1	0.08	0
TYVTQQLIRAAEIRA	0.26	0	0.22	0	0.06	0
VAKNLNESLIDLQEL	0.26	0	0.12	0	0.09	0
VAVLYQGVNCTEVPV	0.26	0	0.22	0	0.02	0
NLKPFERDISTEIYQ	0.26	0	0.16	0	0.02	0
SEFRVYSSANNCTFE	0.26	0	0.2	0	0.05	0
CSNLLLQYGSFCTQL	0.26	0	0.46	0	0.09	0
IIAYTMSLGAENSVA	0.26	0	0.16	0	0.01	0
YDPLQPELDSFKEEL	0.26	0	0.02	0	0.03	0
LSSNFGAISSVLNDI	0.26	0	0.26	0	0.02	0
ENQKLIANQFNSAIG	0.26	0	0.04	0	0.08	0
DLGDISGINASVVNI	0.26	0	0.18	0	0.02	0
ICASYQTQTNSPRRA	0.26	0	0.08	0	0.04	0
NQKLIANQFNSAIGK	0.26	0	0.22	0	0.04	0
ASYQTQTNSPRRARS	0.26	0	0.32	0	0.08	0
EIRASANLAATKMSE	0.26	0	0.2	0	0.01	0
LNRALTGIAVEQDKN	0.26	0	0.3	0	0.03	0
VYYHKNNKSWMESEF	0.26	0	0.38	0	0.02	0
DCLGDIAARDLICAQ	0.26	0	0.18	0	0.04	0
EAEVQIDRLITGRLQ	0.26	0	0.08	0	0.02	0
EQYIKWPWYIWLGFI	0.26	0	0.9	1	0.1	0
LQSLQTYVTQQLIRA	0.26	0	0.32	0	0.1	0
NLAATKMSECVLGQS	0.26	0	0.38	0	0.02	0
IIRGWIFGTTLDSKT	0.26	0	0.14	0	0.01	0
SYQTQTNSPRRARSV	0.26	0	0.22	0	0.04	0
GCVIAWNSNNLDSKV	0.26	0	0.1	0	0.01	0
SLQTYVTQQLIRAAE	0.26	0	0.14	0	0.04	0
TECSNLLLQYGSFCT	0.26	0	0.32	0	0.02	0
WIFGTTLDSKTQSLL	0.26	0	0.26	0	0.02	0
VVNQNAQALNTLVKQ	0.25	0	0.46	0	0.07	0
RLFRKSNLKPFERDI	0.25	0	0.18	0	0.07	0
IFGTTLDSKTQSLLI	0.25	0	0.22	0	0.08	0
QTQTNSPRRARSVAS	0.25	0	0.52	1	0.05	0
LQYGSFCTQLNRALT	0.25	0	0.52	1	0.04	0
AWNRKRISNCVADYS	0.25	0	0.52	1	0.02	0
DCALDPLSETKCTLK	0.25	0	0.12	0	0.02	0
SKRSFIEDLLFNKVT	0.25	0	0.46	0	0.03	0
CVADYSVLYNSASFS	0.25	0	0.16	0	0.04	0
LDSFKEELDKYFKNH	0.25	0	0.6	1	0.05	0
MQMAYRFNGIGVTQN	0.25	0	0.18	0	0.04	0
STASALGKLQDVVNQ	0.25	0	0.3	0	0.03	0
YFASTEKSNIIRGWI	0.25	0	0.74	1	0.02	0
IDGYFKIYSKHTPIN	0.25	0	0.14	0	0.02	0
EGFNCYFPLQSYGFQ	0.25	0	0.58	1	0.05	0
ALHRSYLTPGDSSSG	0.25	0	0.28	0	0.04	0
LIAIVMVTIMLCCMT	0.25	0	0.86	1	0.24	1
DLLFNKVTLADAGFI	0.25	0	0.06	0	0.01	0
SPRRARSVASQSIIA	0.25	0	0.34	0	0.02	0
DGYFKIYSKHTPINL	0.25	0	0.12	0	0.02	0
LDKVEAEVQIDRLIT	0.25	0	0.1	0	0.07	0
REFVFKNIDGYFKIY	0.25	0	0.14	0	0.01	0
QPELDSFKEELDKYF	0.25	0	0.24	0	0.09	0
VIAWNSNNLDSKVGG	0.25	0	0.14	0	0.01	0
QSLQTYVTQQLIRAA	0.25	0	0.22	0	0.05	0
TESIVRFPNITNLCP	0.25	0	0.46	0	0.04	0
LTTRTQLPPAYTNSF	0.25	0	0.3	0	0.05	0
NITRFQTLLALHRSY	0.25	0	0.48	0	0.08	0
YGSFCTQLNRALTGI	0.25	0	0.46	0	0.03	0
SNNLDSKVGGNYNYL	0.24	0	0.28	0	0.03	0
LDSKVGGNYNYLYRL	0.24	0	0.1	0	0.03	0
KSTNLVKNKCVNFNF	0.24	0	0.58	1	0.06	0
CLGDIAARDLICAQK	0.24	0	0.08	0	0.02	0
NASVVNIQKEIDRLN	0.24	0	0.04	0	0.03	0
ITGRLQSLQTYVTQQ	0.24	0	0.16	0	0.05	0
DSKVGGNYNYLYRLF	0.24	0	0.16	0	0.04	0
VGYQPYRVVVLSFEL	0.24	0	0.38	0	0.07	0
LIGAEHVNNSYECDI	0.24	0	0.64	1	0.08	0
YYPDKVFRSSVLHST	0.24	0	0.16	0	0	0
VVNIQKEIDRLNEVA	0.24	0	0.18	0	0.04	0
THWFVTQRNFYEPQI	0.24	0	0.16	0	0.05	0
GIGVTQNVLYENQKL	0.24	0	0.26	0	0.05	0
MSECVLGQSKRVDFC	0.24	0	0.2	0	0.08	0
NSPRRARSVASQSII	0.24	0	0.24	0	0.05	0
SVASQSIIAYTMSLG	0.24	0	0.28	0	0.01	0
VQIDRLITGRLQSLQ	0.24	0	0.22	0	0.22	1
SYGFQPTNGVGYQPY	0.24	0	0.28	0	0.03	0
STEKSNIIRGWIFGT	0.24	0	0.3	0	0.01	0
EFVFKNIDGYFKIYS	0.24	0	0.22	0	0.03	0
CNDPFLGVYYHKNNK	0.24	0	0.52	1	0.02	0
ITPGTNTSNQVAVLY	0.24	0	0	0	0.01	0
SNLLLQYGSFCTQLN	0.24	0	0.46	0	0.07	0
EVAKNLNESLIDLQE	0.24	0	0.38	0	0.09	0
QGNFKNLREFVFKNI	0.24	0	0.32	0	0.02	0
RISNCVADYSVLYNS	0.24	0	0.28	0	0.06	0
FASTEKSNIIRGWIF	0.24	0	0.88	1	0.04	0
FTNVYADSFVIRGDE	0.24	0	0.32	0	0.06	0
GYLQPRTFLLKYNEN	0.23	0	0.18	0	0.04	0
KKSTNLVKNKCVNFN	0.23	0	0.46	0	0.1	0
LCFTNVYADSFVIRG	0.23	0	0.8	1	0.01	0
VSNGTHWFVTQRNFY	0.23	0	0.46	0	0.02	0
KNLREFVFKNIDGYF	0.23	0	0.16	0	0	0
IAIVMVTIMLCCMTS	0.23	0	0.86	1	0.16	1
NSNNLDSKVGGNYNY	0.23	0	0.12	0	0.08	0
SVYAWNRKRISNCVA	0.23	0	0.4	0	0.03	0
KIYSKHTPINLVRDL	0.23	0	0.08	0	0.03	0
NCVADYSVLYNSASF	0.23	0	0.3	0	0.07	0
KSNIIRGWIFGTTLD	0.23	0	0.24	0	0.02	0
FNATRFASVYAWNRK	0.23	0	0.2	0	0.03	0
ENSVAYSNNSIAIPT	0.23	0	0.58	1	0.01	0
PLVSSQCVNLTTRTQ	0.23	0	0.12	0	0.05	0
LALHRSYLTPGDSSS	0.23	0	0.14	0	0.03	0
SRLDKVEAEVQIDRL	0.23	0	0.12	0	0.02	0
FNGLTGTGVLTESNK	0.23	0	0.3	0	0.04	0
SNQVAVLYQGVNCTE	0.23	0	0.5	1	0.02	0
VCEFQFCNDPFLGVY	0.23	0	0.42	0	0.2	1
GWIFGTTLDSKTQSL	0.23	0	0.08	0	0.01	0
RSVASQSIIAYTMSL	0.23	0	0.12	0	0	0
VFNATRFASVYAWNR	0.23	0	0.66	1	0.04	0
GKIQDSLSSTASALG	0.23	0	0.56	1	0.04	0
VNQNAQALNTLVKQL	0.23	0	0.52	1	0.15	1
RLITGRLQSLQTYVT	0.23	0	0.26	0	0.06	0
RASANLAATKMSECV	0.23	0	0.26	0	0.03	0
QYTSALLAGTITSGW	0.23	0	0.24	0	0.04	0
NATRFASVYAWNRKR	0.23	0	0.24	0	0.03	0
GICASYQTQTNSPRR	0.23	0	0.08	0	0.05	0
NAQALNTLVKQLSSN	0.23	0	0.1	0	0.09	0
HWFVTQRNFYEPQII	0.23	0	0.38	0	0.02	0
AGICASYQTQTNSPR	0.23	0	0.02	0	0.06	0
TGVLTESNKKFLPFQ	0.23	0	0.24	0	0.02	0
TNSPRRARSVASQSI	0.22	0	0.26	0	0.06	0
ASANLAATKMSECVL	0.22	0	0.1	0	0.01	0
QTNSPRRARSVASQS	0.22	0	0.42	0	0.05	0
NIDGYFKIYSKHTPI	0.22	0	0.22	0	0.02	0
FLHVTYVPAQEKNFT	0.22	0	0.08	0	0.08	0
LDSKTQSLLIVNNAT	0.22	0	0.16	0	0.05	0
LPLVSSQCVNLTTRT	0.22	0	0.08	0	0.1	0
LIANQFNSAIGKIQD	0.22	0	0.2	0	0.03	0
CLIGAEHVNNSYECD	0.22	0	0.6	1	0.07	0
LSETKCTLKSFTVEK	0.22	0	0.34	0	0.01	0
GDCLGDIAARDLICA	0.22	0	0.08	0	0.03	0
CTFEYVSQPFLMDLE	0.22	0	0.06	0	0.1	0
VFRSSVLHSTQDLFL	0.22	0	0.32	0	0.04	0
KFNGLTVLPPLLTDE	0.22	0	0.26	0	0.18	1
SNFGAISSVLNDILS	0.22	0	0.4	0	0.02	0
ALDPLSETKCTLKSF	0.22	0	0.28	0	0.05	0
LTESNKKFLPFQQFG	0.22	0	0.18	0	0.02	0
FRKSNLKPFERDIST	0.22	0	0.32	0	0.01	0
KQLSSNFGAISSVLN	0.22	0	0.22	0	0.04	0
IYQTSNFRVQPTESI	0.22	0	0.48	0	0.03	0
LYNSASFSTFKCYGV	0.22	0	0.28	0	0.05	0
DEDDSEPVLKGVKLH	0.22	0	0.18	0	0.04	0
KSWMESEFRVYSSAN	0.22	0	0.26	0	0.01	0
TLEILDITPCSFGGV	0.21	0	0.08	0	0.06	0
LVSSQCVNLTTRTQL	0.21	0	0.66	1	0.08	0
LKYNENGTITDAVDC	0.21	0	0.56	1	0.06	0
GAALQIPFAMQMAYR	0.21	0	0.02	0	0.01	0
YTSALLAGTITSGWT	0.21	0	0.44	0	0.04	0
PRRARSVASQSIIAY	0.21	0	0.3	0	0.01	0
LLTDEMIAQYTSALL	0.21	0	0.26	0	0.04	0
YQTQTNSPRRARSVA	0.21	0	0.12	0	0.02	0
RAGCLIGAEHVNNSY	0.21	0	0.44	0	0.02	0
EFRVYSSANNCTFEY	0.21	0	0.16	0	0.02	0
SNIIRGWIFGTTLDS	0.21	0	0.52	1	0	0
IVMVTIMLCCMTSCC	0.21	0	1	1	0.19	1
KMSECVLGQSKRVDF	0.21	0	0.24	0	0.01	0
AQYTSALLAGTITSG	0.21	0	0.22	0	0.03	0
RLDKVEAEVQIDRLI	0.21	0	0.34	0	0.06	0
VFKNIDGYFKIYSKH	0.21	0	0.12	0	0.05	0
QYGSFCTQLNRALTG	0.21	0	0.36	0	0.04	0
VTWFHAIHVSGTNGT	0.21	0	0.08	0	0.04	0
TKLNDLCFTNVYADS	0.21	0	0.28	0	0.02	0
SFTVEKGIYQTSNFR	0.21	0	0.54	1	0.02	0
PLVDLPIGINITRFQ	0.21	0	0.4	0	0.16	1
TRAGCLIGAEHVNNS	0.21	0	0.48	0	0.02	0
MESEFRVYSSANNCT	0.21	0	0.54	1	0.06	0
TKMSECVLGQSKRVD	0.21	0	0.14	0	0.01	0
GTHWFVTQRNFYEPQ	0.21	0	0.1	0	0.02	0
ARSVASQSIIAYTMS	0.21	0	0.5	1	0	0
GLTGTGVLTESNKKF	0.21	0	0.16	0	0.03	0
GDSTECSNLLLQYGS	0.21	0	0.46	0	0.08	0
CALDPLSETKCTLKS	0.21	0	0.1	0	0.05	0
TTEILPVSMTKTSVD	0.21	0	0.04	0	0.02	0
FNGIGVTQNVLYENQ	0.21	0	0.4	0	0.1	0
VSMTKTSVDCTMYIC	0.21	0	0.1	0	0.02	0
GRDIADTTDAVRDPQ	0.2	0	0.26	0	0.03	0
IGIVNNTVYDPLQPE	0.2	0	0.16	0	0	0
TQLNRALTGIAVEQD	0.2	0	0.16	0	0.02	0
NCTFEYVSQPFLMDL	0.2	0	0.06	0	0.19	1
WNSNNLDSKVGGNYN	0.2	0	0.12	0	0.07	0
LLFNKVTLADAGFIK	0.2	0	0.46	0	0.02	0
KLIANQFNSAIGKIQ	0.2	0	0.1	0	0.02	0
AIVMVTIMLCCMTSC	0.2	0	0.98	1	0.14	1
VVIGIVNNTVYDPLQ	0.2	0	0.18	0	0.11	1
DCTMYICGDSTECSN	0.2	0	0.52	1	0.06	0
LAATKMSECVLGQSK	0.2	0	0.24	0	0.02	0
GKYEQYIKWPWYIWL	0.2	0	0.96	1	0.09	0
TGRLQSLQTYVTQQL	0.2	0	0.32	0	0.1	0
NRKRISNCVADYSVL	0.2	0	0.28	0	0.04	0
FLPFFSNVTWFHAIH	0.2	0	0.4	0	0.04	0
FRSSVLHSTQDLFLP	0.2	0	0.4	0	0	0
YRVVVLSFELLHAPA	0.2	0	0.72	1	0.05	0
YGDCLGDIAARDLIC	0.2	0	0.08	0	0.03	0
GSFCTQLNRALTGIA	0.2	0	0.16	0	0.02	0
STQDLFLPFFSNVTW	0.2	0	0.18	0	0.02	0
TWRVYSTGSNVFQTR	0.2	0	0.28	0	0.1	0
RKSNLKPFERDISTE	0.2	0	0.32	0	0.04	0
QDLFLPFFSNVTWFH	0.2	0	0.44	0	0.09	0
DDFTGCVIAWNSNNL	0.2	0	0.1	0	0.06	0
PTWRVYSTGSNVFQT	0.2	0	0.12	0	0.04	0
FYEPQIITTDNTFVS	0.2	0	0.24	0	0.02	0
WRVYSTGSNVFQTRA	0.2	0	0.18	0	0.1	0
VSVITPGTNTSNQVA	0.2	0	0.1	0	0.04	0
GYQPYRVVVLSFELL	0.2	0	0.64	1	0.09	0
IVNNATNVVIKVCEF	0.2	0	0.52	1	0.05	0
IAQYTSALLAGTITS	0.2	0	0.22	0	0.02	0
LVDLPIGINITRFQT	0.2	0	0.34	0	0.14	1
YGVSPTKLNDLCFTN	0.2	0	0.08	0	0	0
ALNTLVKQLSSNFGA	0.2	0	0.08	0	0.07	0
VVFLHVTYVPAQEKN	0.2	0	0.16	0	0.02	0
SGINASVVNIQKEID	0.2	0	0.14	0	0.02	0
PLQPELDSFKEELDK	0.2	0	0.2	0	0.05	0
KCTLKSFTVEKGIYQ	0.2	0	0.32	0	0	0
VYDPLQPELDSFKEE	0.2	0	0.02	0	0.04	0
EILPVSMTKTSVDCT	0.2	0	0.08	0	0.06	0
HKNNKSWMESEFRVY	0.19	0	0.44	0	0.01	0
NQVAVLYQGVNCTEV	0.19	0	0.4	0	0.07	0
RFNGIGVTQNVLYEN	0.19	0	0.12	0	0.02	0
FIAGLIAIVMVTIML	0.19	0	0.82	1	0.11	1
GYFKIYSKHTPINLV	0.19	0	0.28	0	0.06	0
TQDLFLPFFSNVTWF	0.19	0	0.4	0	0.04	0
CTQLNRALTGIAVEQ	0.19	0	0.1	0	0.03	0
CVLGQSKRVDFCGKG	0.19	0	0.54	1	0.04	0
AMQMAYRFNGIGVTQ	0.19	0	0.28	0	0.05	0
AGCLIGAEHVNNSYE	0.19	0	0.24	0	0.05	0
FNCYFPLQSYGFQPT	0.19	0	0.52	1	0.02	0
KEELDKYFKNHTSPD	0.19	0	0.2	0	0.03	0
ECSNLLLQYGSFCTQ	0.19	0	0.32	0	0.05	0
FCTQLNRALTGIAVE	0.19	0	0.24	0	0.03	0
VLHSTQDLFLPFFSN	0.19	0	0.24	0	0.05	0
AVDCALDPLSETKCT	0.19	0	0.04	0	0.04	0
LGFIAGLIAIVMVTI	0.19	0	0.7	1	0.07	0
YIWLGFIAGLIAIVM	0.19	0	0.82	1	0.09	0
FNKVTLADAGFIKQY	0.19	0	0.2	0	0.01	0
LNDLCFTNVYADSFV	0.19	0	0.4	0	0.1	0
GRLQSLQTYVTQQLI	0.19	0	0.22	0	0.11	1
NFTISVTTEILPVSM	0.19	0	0.16	0	0.01	0
VDLGDISGINASVVN	0.19	0	0.28	0	0.04	0
LLKYNENGTITDAVD	0.19	0	0.42	0	0	0
TASALGKLQDVVNQN	0.19	0	0.14	0	0.02	0
ATKMSECVLGQSKRV	0.19	0	0.06	0	0	0
DSTECSNLLLQYGSF	0.19	0	0.68	1	0.09	0
VLYNSASFSTFKCYG	0.19	0	0.26	0	0.05	0
KSNLKPFERDISTEI	0.19	0	0.06	0	0.02	0
GVYFASTEKSNIIRG	0.19	0	0.26	0	0	0
VSPTKLNDLCFTNVY	0.19	0	0.16	0	0.03	0
NFKNLREFVFKNIDG	0.19	0	0.1	0	0.03	0
LCPFGEVFNATRFAS	0.19	0	0.08	0	0.01	0
NDLCFTNVYADSFVI	0.19	0	0.24	0	0.19	1
TDAVDCALDPLSETK	0.19	0	0.06	0	0.05	0
VIGIVNNTVYDPLQP	0.19	0	0.02	0	0.02	0
ISTEIYQAGSTPCNG	0.19	0	0.12	0	0.02	0
PRTFLLKYNENGTIT	0.18	0	0.36	0	0.02	0
KCVNFNFNGLTGTGV	0.18	0	0.38	0	0.02	0
LTVLPPLLTDEMIAQ	0.18	0	0.14	0	0.08	0
NNKSWMESEFRVYSS	0.18	0	0.76	1	0.02	0
KYNENGTITDAVDCA	0.18	0	0.24	0	0.01	0
DLICAQKFNGLTVLP	0.18	0	0.1	0	0.08	0
EELDKYFKNHTSPDV	0.18	0	0.06	0	0	0
TFLLKYNENGTITDA	0.18	0	0.36	0	0.02	0
LKPFERDISTEIYQA	0.18	0	0.46	0	0	0
LICAQKFNGLTVLPP	0.18	0	0.04	0	0.12	1
DLFLPFFSNVTWFHA	0.18	0	0.4	0	0.1	0
VEGFNCYFPLQSYGF	0.18	0	0.7	1	0.05	0
CEFQFCNDPFLGVYY	0.18	0	0.76	1	0.22	1
QPYRVVVLSFELLHA	0.18	0	0.62	1	0.07	0
ANQFNSAIGKIQDSL	0.18	0	0.48	0	0	0
QDVVNQNAQALNTLV	0.18	0	0.36	0	0.07	0
VAIHADQLTPTWRVY	0.18	0	0.02	0	0.03	0
RALTGIAVEQDKNTQ	0.18	0	0.68	1	0.03	0
YHKNNKSWMESEFRV	0.18	0	0.4	0	0.03	0
FNFSQILPDPSKPSK	0.18	0	0.34	0	0.01	0
QMAYRFNGIGVTQNV	0.18	0	0.36	0	0.06	0
IANQFNSAIGKIQDS	0.18	0	0.38	0	0.02	0
NGTHWFVTQRNFYEP	0.18	0	0.14	0	0.03	0
STFKCYGVSPTKLND	0.18	0	0.1	0	0	0
DISGINASVVNIQKE	0.18	0	0.3	0	0.02	0
YVSQPFLMDLEGKQG	0.18	0	0.32	0	0.01	0
GVYYPDKVFRSSVLH	0.18	0	0.32	0	0	0
ANNCTFEYVSQPFLM	0.18	0	0.02	0	0.01	0
TRTQLPPAYTNSFTR	0.18	0	0.22	0	0.03	0
VEKGIYQTSNFRVQP	0.18	0	0.26	0	0.04	0
NIIRGWIFGTTLDSK	0.18	0	0.22	0	0.02	0
SVDCTMYICGDSTEC	0.18	0	0.64	1	0.07	0
RTQLPPAYTNSFTRG	0.18	0	0.26	0	0.03	0
RGWIFGTTLDSKTQS	0.18	0	0.14	0	0	0
RDLICAQKFNGLTVL	0.17	0	0.02	0	0.05	0
QSKRVDFCGKGYHLM	0.17	0	0.18	0	0.01	0
IWLGFIAGLIAIVMV	0.17	0	0.86	1	0.07	0
LVLLPLVSSQCVNLT	0.17	0	0.96	1	0.15	1
ELDSFKEELDKYFKN	0.17	0	0.7	1	0.2	1
ELGKYEQYIKWPWYI	0.17	0	0.2	0	0.02	0
LPIGINITRFQTLLA	0.17	0	0.58	1	0.11	1
LQSYGFQPTNGVGYQ	0.17	0	0.2	0	0.07	0
QELGKYEQYIKWPWY	0.17	0	0.3	0	0.02	0
KQGNFKNLREFVFKN	0.17	0	0.3	0	0.06	0
YSTGSNVFQTRAGCL	0.17	0	0.08	0	0.04	0
QTSNFRVQPTESIVR	0.17	0	0.28	0	0.04	0
LPFFSNVTWFHAIHV	0.17	0	0.32	0	0.05	0
NGLTVLPPLLTDEMI	0.17	0	0.28	0	0.12	1
LHSTQDLFLPFFSNV	0.17	0	0.22	0	0.06	0
SLSSTASALGKLQDV	0.17	0	0.88	1	0.04	0
RARSVASQSIIAYTM	0.17	0	0.5	1	0	0
IEDLLFNKVTLADAG	0.17	0	0.2	0	0.01	0
LPVSMTKTSVDCTMY	0.17	0	0.36	0	0.01	0
GPKKSTNLVKNKCVN	0.17	0	0.12	0	0.04	0
FAMQMAYRFNGIGVT	0.17	0	0.22	0	0.03	0
CGDSTECSNLLLQYG	0.17	0	0.52	1	0.08	0
LCCMTSCCSCLKGCC	0.17	0	0.9	1	0.15	1
STGSNVFQTRAGCLI	0.17	0	0	0	0.01	0
EKSNIIRGWIFGTTL	0.17	0	0.34	0	0.02	0
MIAQYTSALLAGTIT	0.17	0	0.2	0	0.02	0
FTISVTTEILPVSMT	0.17	0	0.16	0	0.04	0
VEAEVQIDRLITGRL	0.17	0	0.28	0	0.05	0
TITDAVDCALDPLSE	0.17	0	0.02	0	0.04	0
TFKCYGVSPTKLNDL	0.17	0	0.1	0	0.01	0
ASTEKSNIIRGWIFG	0.17	0	0.38	0	0	0
VNLTTRTQLPPAYTN	0.17	0	0.12	0	0.04	0
QPRTFLLKYNENGTI	0.17	0	0.26	0	0.09	0
KNKCVNFNFNGLTGT	0.17	0	0.16	0	0.03	0
IAGLIAIVMVTIMLC	0.17	0	0.88	1	0.14	1
QTRAGCLIGAEHVNN	0.17	0	0.68	1	0.02	0
AYTNSFTRGVYYPDK	0.17	0	0.28	0	0.02	0
RRARSVASQSIIAYT	0.17	0	0.34	0	0	0
QTLEILDITPCSFGG	0.17	0	0.08	0	0.07	0
YGFQPTNGVGYQPYR	0.17	0	0.14	0	0.1	0
ISVTTEILPVSMTKT	0.17	0	0.06	0	0.07	0
LGDISGINASVVNIQ	0.17	0	0.16	0	0.01	0
TAGAAAYYVGYLQPR	0.17	0	0.02	0	0.02	0
YECDIPIGAGICASY	0.17	0	0.22	0	0.14	1
VCGPKKSTNLVKNKC	0.17	0	0.12	0	0.03	0
QPTESIVRFPNITNL	0.17	0	0.32	0	0.03	0
SNVFQTRAGCLIGAE	0.17	0	0.08	0	0.02	0
TQRNFYEPQIITTDN	0.17	0	0.46	0	0.13	1
GNFKNLREFVFKNID	0.17	0	0.16	0	0.04	0
LQPRTFLLKYNENGT	0.17	0	0.3	0	0.04	0
NFNGLTGTGVLTESN	0.17	0	0.24	0	0.05	0
VTTEILPVSMTKTSV	0.17	0	0.12	0	0.08	0
GEVFNATRFASVYAW	0.17	0	0.18	0	0.02	0
SFCTQLNRALTGIAV	0.17	0	0.24	0	0.03	0
LIVNNATNVVIKVCE	0.17	0	0.68	1	0.09	0
GTGVLTESNKKFLPF	0.17	0	0.32	0	0.02	0
HRSYLTPGDSSSGWT	0.17	0	0.06	0	0	0
PLQSYGFQPTNGVGY	0.17	0	0.1	0	0.02	0
KNNKSWMESEFRVYS	0.17	0	0.48	0	0.01	0
ICAQKFNGLTVLPPL	0.17	0	0.06	0	0.13	1
VDCALDPLSETKCTL	0.17	0	0.1	0	0.02	0
FVSGNCDVVIGIVNN	0.17	0	0.46	0	0.08	0
QCVNLTTRTQLPPAY	0.17	0	0.1	0	0.04	0
PIKDFGGFNFSQILP	0.17	0	0.32	0	0	0
AALQIPFAMQMAYRF	0.17	0	0.28	0	0.06	0
KNIDGYFKIYSKHTP	0.16	0	0.3	0	0.02	0
IVRFPNITNLCPFGE	0.16	0	0.58	1	0.04	0
DAVDCALDPLSETKC	0.16	0	0.04	0	0.03	0
VNNTVYDPLQPELDS	0.16	0	0.12	0	0.01	0
PFERDISTEIYQAGS	0.16	0	0.22	0	0.05	0
FLLKYNENGTITDAV	0.16	0	0.48	0	0.01	0
WFHAIHVSGTNGTKR	0.16	0	0.2	0	0.06	0
LDPLSETKCTLKSFT	0.16	0	0.22	0	0.05	0
WNRKRISNCVADYSV	0.16	0	0.3	0	0.03	0
NQNAQALNTLVKQLS	0.16	0	0.12	0	0.09	0
IKQYGDCLGDIAARD	0.16	0	0.18	0	0.02	0
TKCTLKSFTVEKGIY	0.16	0	0.42	0	0.02	0
DSKTQSLLIVNNATN	0.16	0	0.24	0	0.02	0
NLTTRTQLPPAYTNS	0.16	0	0.16	0	0.06	0
RSSVLHSTQDLFLPF	0.16	0	0.3	0	0.01	0
TVEKGIYQTSNFRVQ	0.16	0	0.48	0	0.03	0
FRVYSSANNCTFEYV	0.16	0	0.4	0	0.02	0
AIHADQLTPTWRVYS	0.16	0	0.1	0	0.01	0
KLQDVVNQNAQALNT	0.16	0	0.2	0	0.07	0
LGKYEQYIKWPWYIW	0.16	0	0.94	1	0.09	0
ARDLICAQKFNGLTV	0.16	0	0.16	0	0.01	0
CAQKFNGLTVLPPLL	0.16	0	0.1	0	0.3	1
IGAEHVNNSYECDIP	0.16	0	0.6	1	0.02	0
DPSKPSKRSFIEDLL	0.16	0	0.28	0	0.04	0
SSGWTAGAAAYYVGY	0.16	0	0.34	0	0.03	0
VLPFNDGVYFASTEK	0.16	0	0.08	0	0.08	0
ADSFVIRGDEVRQIA	0.16	0	0.16	0	0.06	0
EFQFCNDPFLGVYYH	0.16	0	0.44	0	0.22	1
FEYVSQPFLMDLEGK	0.16	0	0.16	0	0.03	0
SVTTEILPVSMTKTS	0.16	0	0.12	0	0.03	0
YADSFVIRGDEVRQI	0.16	0	0.24	0	0	0
FDEDDSEPVLKGVKL	0.16	0	0.04	0	0.02	0
LEILDITPCSFGGVS	0.16	0	0.08	0	0.03	0
VNIQKEIDRLNEVAK	0.16	0	0.06	0	0.07	0
TEKSNIIRGWIFGTT	0.16	0	0.3	0	0.01	0
GIVNNTVYDPLQPEL	0.16	0	0.1	0	0.01	0
YTNSFTRGVYYPDKV	0.16	0	0.06	0	0	0
LSSTASALGKLQDVV	0.16	0	0.32	0	0.01	0
SGWTAGAAAYYVGYL	0.16	0	0.52	1	0.01	0
PCNGVEGFNCYFPLQ	0.16	0	0.46	0	0.04	0
TVYDPLQPELDSFKE	0.16	0	0.14	0	0.02	0
DLEGKQGNFKNLREF	0.16	0	0.16	0	0.18	1
FTRGVYYPDKVFRSS	0.16	0	0.18	0	0.02	0
FVTQRNFYEPQIITT	0.16	0	0.56	1	0.07	0
PTKLNDLCFTNVYAD	0.16	0	0.4	0	0	0
PSKPSKRSFIEDLLF	0.16	0	0.46	0	0.11	1
FQFCNDPFLGVYYHK	0.16	0	0.2	0	0.17	1
QFCNDPFLGVYYHKN	0.16	0	0.12	0	0.06	0
GVGYQPYRVVVLSFE	0.16	0	0.3	0	0.02	0
SALEPLVDLPIGINI	0.16	0	0.12	0	0.02	0
LEGKQGNFKNLREFV	0.16	0	0.14	0	0.12	1
AYSNNSIAIPTNFTI	0.16	0	0.2	0	0.01	0
QLNRALTGIAVEQDK	0.16	0	0.54	1	0.02	0
QLTPTWRVYSTGSNV	0.16	0	0.1	0	0	0
MVTIMLCCMTSCCSC	0.16	0	0.92	1	0.11	1
VKNKCVNFNFNGLTG	0.16	0	0.12	0	0.04	0
SSVLHSTQDLFLPFF	0.16	0	0.3	0	0.02	0
GFIAGLIAIVMVTIM	0.16	0	0.8	1	0.12	1
AIHVSGTNGTKRFDN	0.16	0	0.34	0	0.01	0
VDLPIGINITRFQTL	0.16	0	0.32	0	0.13	1
VYSSANNCTFEYVSQ	0.16	0	0.18	0	0.01	0
AEVQIDRLITGRLQS	0.16	0	0.12	0	0.02	0
SALGKLQDVVNQNAQ	0.16	0	0.34	0	0.04	0
ALTGIAVEQDKNTQE	0.16	0	0.46	0	0.03	0
TNVYADSFVIRGDEV	0.16	0	0.42	0	0.1	0
QKFNGLTVLPPLLTD	0.16	0	0.12	0	0.31	1
MLCCMTSCCSCLKGC	0.16	0	0.9	1	0.19	1
SECVLGQSKRVDFCG	0.16	0	0.42	0	0.03	0
GVLTESNKKFLPFQQ	0.16	0	0.3	0	0.04	0
NKSWMESEFRVYSSA	0.16	0	0.24	0	0.01	0
EYVSQPFLMDLEGKQ	0.16	0	0.2	0	0.02	0
WFVTQRNFYEPQIIT	0.16	0	0.36	0	0.07	0
DLQELGKYEQYIKWP	0.16	0	0.2	0	0.04	0
PFGEVFNATRFASVY	0.16	0	0.16	0	0	0
CYGVSPTKLNDLCFT	0.16	0	0.08	0	0.01	0
YEPQIITTDNTFVSG	0.16	0	0.06	0	0.13	1
FHAIHVSGTNGTKRF	0.15	0	0.12	0	0.08	0
IAVEQDKNTQEVFAQ	0.15	0	0.08	0	0.05	0
TLVKQLSSNFGAISS	0.15	0	0.08	0	0.03	0
CTLKSFTVEKGIYQT	0.15	0	0.3	0	0.04	0
CFTNVYADSFVIRGD	0.15	0	0.22	0	0.03	0
NTQEVFAQVKQIYKT	0.15	0	0.08	0	0.06	0
ALGKLQDVVNQNAQA	0.15	0	0.18	0	0.07	0
WLGFIAGLIAIVMVT	0.15	0	0.7	1	0.06	0
LKSFTVEKGIYQTSN	0.15	0	0.58	1	0	0
ITDAVDCALDPLSET	0.15	0	0.02	0	0.04	0
ECVLGQSKRVDFCGK	0.15	0	0.22	0	0.01	0
VVVLSFELLHAPATV	0.15	0	0.32	0	0.03	0
VDFCGKGYHLMSFPQ	0.15	0	0.08	0	0.02	0
TISVTTEILPVSMTK	0.15	0	0.02	0	0.07	0
NTSNQVAVLYQGVNC	0.15	0	0.38	0	0.04	0
NGVEGFNCYFPLQSY	0.15	0	0.26	0	0.04	0
FVSNGTHWFVTQRNF	0.15	0	0.46	0	0.01	0
AARDLICAQKFNGLT	0.15	0	0.2	0	0.07	0
CYFPLQSYGFQPTNG	0.15	0	0.18	0	0.03	0
FLMDLEGKQGNFKNL	0.15	0	0.38	0	0.04	0
LQELGKYEQYIKWPW	0.15	0	0.32	0	0.01	0
QIPFAMQMAYRFNGI	0.15	0	0.66	1	0.04	0
QFGRDIADTTDAVRD	0.15	0	0.3	0	0.02	0
GLIAIVMVTIMLCCM	0.15	0	0.9	1	0.17	1
GAEHVNNSYECDIPI	0.15	0	0.54	1	0.02	0
FQQFGRDIADTTDAV	0.15	0	0.32	0	0.03	0
RGVYYPDKVFRSSVL	0.15	0	0.38	0	0.04	0
ESIVRFPNITNLCPF	0.15	0	0.52	1	0.1	0
DQLTPTWRVYSTGSN	0.15	0	0.12	0	0.02	0
AGLIAIVMVTIMLCC	0.15	0	0.92	1	0.16	1
GFNCYFPLQSYGFQP	0.15	0	0.66	1	0.03	0
NTVYDPLQPELDSFK	0.15	0	0.1	0	0.01	0
CGPKKSTNLVKNKCV	0.15	0	0.16	0	0.03	0
QVAVLYQGVNCTEVP	0.15	0	0.42	0	0.06	0
CCMTSCCSCLKGCCS	0.15	0	0.94	1	0.1	0
FSTFKCYGVSPTKLN	0.15	0	0.06	0	0.01	0
FSALEPLVDLPIGIN	0.15	0	0.1	0	0.01	0
SVLHSTQDLFLPFFS	0.15	0	0.54	1	0.03	0
WYIWLGFIAGLIAIV	0.15	0	0.96	1	0.07	0
IVNNTVYDPLQPELD	0.15	0	0.12	0	0.04	0
AQKFNGLTVLPPLLT	0.15	0	0.1	0	0.29	1
GDIAARDLICAQKFN	0.15	0	0.12	0	0.05	0
VSSQCVNLTTRTQLP	0.15	0	0.14	0	0.05	0
TSVDCTMYICGDSTE	0.15	0	0.48	0	0.12	1
RVVVLSFELLHAPAT	0.15	0	0.3	0	0.03	0
FERDISTEIYQAGST	0.15	0	0.32	0	0.04	0
SIVRFPNITNLCPFG	0.14	0	0.32	0	0.03	0
TESNKKFLPFQQFGR	0.14	0	0.16	0	0	0
PELDSFKEELDKYFK	0.14	0	0.54	1	0.07	0
VVLSFELLHAPATVC	0.14	0	0.26	0	0.04	0
LPPLLTDEMIAQYTS	0.14	0	0.08	0	0.08	0
IITTDNTFVSGNCDV	0.14	0	0.1	0	0.06	0
YSSANNCTFEYVSQP	0.14	0	0.14	0	0.02	0
TSALLAGTITSGWTF	0.14	0	0.56	1	0.03	0
TNVVIKVCEFQFCND	0.14	0	0.18	0	0.08	0
NRALTGIAVEQDKNT	0.14	0	0.74	1	0.07	0
CVNFNFNGLTGTGVL	0.14	0	0.38	0	0.05	0
NFSQILPDPSKPSKR	0.14	0	0.14	0	0.01	0
KYEQYIKWPWYIWLG	0.14	0	0.94	1	0.09	0
IYSKHTPINLVRDLP	0.14	0	0.08	0	0.09	0
TGIAVEQDKNTQEVF	0.14	0	0.02	0	0.05	0
ADTTDAVRDPQTLEI	0.14	0	0.06	0	0.02	0
VYYPDKVFRSSVLHS	0.14	0	0.3	0	0.01	0
DNTFVSGNCDVVIGI	0.14	0	0.08	0	0.06	0
HTPINLVRDLPQGFS	0.14	0	0.2	0	0.02	0
TEIYQAGSTPCNGVE	0.14	0	0.06	0	0.05	0
NKCVNFNFNGLTGTG	0.14	0	0.08	0	0.02	0
YLTPGDSSSGWTAGA	0.14	0	0.1	0	0.02	0
RSYLTPGDSSSGWTA	0.14	0	0.08	0	0	0
TVCGPKKSTNLVKNK	0.14	0	0.06	0	0.02	0
TTDNTFVSGNCDVVI	0.14	0	0.24	0	0.09	0
PFAMQMAYRFNGIGV	0.14	0	0.22	0	0.04	0
ASALGKLQDVVNQNA	0.14	0	0.08	0	0.04	0
AGAAAYYVGYLQPRT	0.14	0	0	0	0.02	0
GNCDVVIGIVNNTVY	0.14	0	0.4	0	0.07	0
CNGVEGFNCYFPLQS	0.14	0	0.36	0	0.06	0
VSQPFLMDLEGKQGN	0.14	0	0.28	0	0.03	0
GKQGNFKNLREFVFK	0.14	0	0.16	0	0.04	0
TGTGVLTESNKKFLP	0.14	0	0.12	0	0.02	0
ITTDNTFVSGNCDVV	0.14	0	0.1	0	0.09	0
DTTDAVRDPQTLEIL	0.14	0	0.2	0	0.03	0
GVSPTKLNDLCFTNV	0.14	0	0.4	0	0.04	0
LKGCCSCGSCCKFDE	0.14	0	0.48	0	0.17	1
NQFNSAIGKIQDSLS	0.14	0	0.64	1	0.01	0
CDVVIGIVNNTVYDP	0.14	0	0.3	0	0.07	0
YQTSNFRVQPTESIV	0.14	0	0.18	0	0.02	0
YPDKVFRSSVLHSTQ	0.14	0	0.14	0	0	0
EDLLFNKVTLADAGF	0.14	0	0.2	0	0.01	0
AEHVNNSYECDIPIG	0.14	0	0.56	1	0.02	0
DAGFIKQYGDCLGDI	0.14	0	0.3	0	0.04	0
DKNTQEVFAQVKQIY	0.14	0	0.1	0	0.04	0
YNSASFSTFKCYGVS	0.14	0	0.04	0	0.06	0
VKQLSSNFGAISSVL	0.14	0	0.02	0	0.04	0
GVEGFNCYFPLQSYG	0.14	0	0.3	0	0.01	0
ESEFRVYSSANNCTF	0.14	0	0.2	0	0.05	0
SNKKFLPFQQFGRDI	0.14	0	0.34	0	0.01	0
PFNDGVYFASTEKSN	0.14	0	0.24	0	0.02	0
KVFRSSVLHSTQDLF	0.14	0	0.14	0	0.03	0
QNAQALNTLVKQLSS	0.14	0	0.14	0	0.07	0
NGVGYQPYRVVVLSF	0.14	0	0.16	0	0.02	0
PVSMTKTSVDCTMYI	0.14	0	0.14	0	0.02	0
LFNKVTLADAGFIKQ	0.14	0	0.22	0	0.01	0
ILPVSMTKTSVDCTM	0.14	0	0.2	0	0.02	0
TSNQVAVLYQGVNCT	0.14	0	0.4	0	0.04	0
VLLPLVSSQCVNLTT	0.14	0	0.98	1	0.19	1
SQCVNLTTRTQLPPA	0.14	0	0.04	0	0.06	0
HAIHVSGTNGTKRFD	0.14	0	0.16	0	0.02	0
YEQYIKWPWYIWLGF	0.14	0	0.94	1	0.09	0
HSTQDLFLPFFSNVT	0.14	0	0.1	0	0.04	0
TPCNGVEGFNCYFPL	0.13	0	0.4	0	0.04	0
FPREGVFVSNGTHWF	0.13	0	0.08	0	0.02	0
TGSNVFQTRAGCLIG	0.13	0	0.02	0	0.01	0
ALQIPFAMQMAYRFN	0.13	0	0.56	1	0.09	0
LTPTWRVYSTGSNVF	0.13	0	0.12	0	0.01	0
SFTRGVYYPDKVFRS	0.13	0	0.14	0	0.02	0
NNCTFEYVSQPFLMD	0.13	0	0.2	0	0.07	0
LPFNDGVYFASTEKS	0.13	0	0.18	0	0.12	1
IHADQLTPTWRVYST	0.13	0	0.28	0	0.01	0
GAAAYYVGYLQPRTF	0.13	0	0	0	0	0
VLYQGVNCTEVPVAI	0.13	0	0.16	0	0.02	0
PREGVFVSNGTHWFV	0.13	0	0.06	0	0.02	0
NGTITDAVDCALDPL	0.13	0	0.04	0	0.03	0
SSQCVNLTTRTQLPP	0.13	0	0.04	0	0.04	0
TFEYVSQPFLMDLEG	0.13	0	0.08	0	0.02	0
QQFGRDIADTTDAVR	0.13	0	0.08	0	0.05	0
VLTESNKKFLPFQQF	0.13	0	0.08	0	0.02	0
IGAGICASYQTQTNS	0.13	0	0.12	0	0.03	0
CVNLTTRTQLPPAYT	0.13	0	0.04	0	0.04	0
NSFTRGVYYPDKVFR	0.13	0	0.08	0	0.01	0
EKGIYQTSNFRVQPT	0.13	0	0.3	0	0.01	0
TKTSVDCTMYICGDS	0.13	0	0.4	0	0.12	1
STEIYQAGSTPCNGV	0.13	0	0.14	0	0.03	0
DPLSETKCTLKSFTV	0.13	0	0.22	0	0.03	0
KNTQEVFAQVKQIYK	0.13	0	0.14	0	0.02	0
ENGTITDAVDCALDP	0.13	0	0.46	0	0.04	0
TSNFRVQPTESIVRF	0.13	0	0.24	0	0.04	0
EGKQGNFKNLREFVF	0.13	0	0.08	0	0.06	0
PPAYTNSFTRGVYYP	0.13	0	0.16	0	0.05	0
HFPREGVFVSNGTHW	0.13	0	0.28	0	0.02	0
KSFTVEKGIYQTSNF	0.13	0	0.42	0	0.01	0
PVLPFNDGVYFASTE	0.13	0	0.08	0	0.06	0
LSFELLHAPATVCGP	0.13	0	0.1	0	0.02	0
LQIPFAMQMAYRFNG	0.13	0	0.54	1	0.03	0
FNFNGLTGTGVLTES	0.13	0	0.36	0	0.03	0
DFGGFNFSQILPDPS	0.13	0	0.14	0	0.02	0
SANNCTFEYVSQPFL	0.13	0	0.22	0	0.02	0
FIKQYGDCLGDIAAR	0.13	0	0.02	0	0.01	0
TTRTQLPPAYTNSFT	0.13	0	0.2	0	0.01	0
AGAALQIPFAMQMAY	0.13	0	0.04	0	0	0
YFPLQSYGFQPTNGV	0.13	0	0.2	0	0.03	0
RDPQTLEILDITPCS	0.13	0	0.46	0	0.03	0
TDAVRDPQTLEILDI	0.13	0	0.36	0	0.04	0
GIYQTSNFRVQPTES	0.13	0	0.3	0	0.03	0
VLGQSKRVDFCGKGY	0.13	0	0.46	0	0	0
SETKCTLKSFTVEKG	0.13	0	0.74	1	0.01	0
IKVCEFQFCNDPFLG	0.13	0	0.06	0	0.1	0
TFVSGNCDVVIGIVN	0.13	0	0.34	0	0.04	0
YSNNSIAIPTNFTIS	0.13	0	0.26	0	0.02	0
NVYADSFVIRGDEVR	0.13	0	0.36	0	0.02	0
GLTVLPPLLTDEMIA	0.13	0	0.1	0	0.1	0
GVSVITPGTNTSNQV	0.13	0	0.08	0	0.04	0
NNTVYDPLQPELDSF	0.13	0	0.08	0	0.01	0
VLPPLLTDEMIAQYT	0.13	0	0.1	0	0.03	0
FFSNVTWFHAIHVSG	0.13	0	0.4	0	0.03	0
NCYFPLQSYGFQPTN	0.13	0	0.06	0	0.02	0
INLVRDLPQGFSALE	0.13	0	0.08	0	0	0
GVVFLHVTYVPAQEK	0.13	0	0.06	0	0.02	0
VTQRNFYEPQIITTD	0.13	0	0.68	1	0.04	0
DISTEIYQAGSTPCN	0.13	0	0.24	0	0.07	0
ESNKKFLPFQQFGRD	0.12	0	0.12	0	0.01	0
NLCPFGEVFNATRFA	0.12	0	0.1	0	0.01	0
NFNFNGLTGTGVLTE	0.12	0	0.7	1	0.06	0
WPWYIWLGFIAGLIA	0.12	0	0.96	1	0.12	1
RVYSSANNCTFEYVS	0.12	0	0.22	0	0	0
LVKQLSSNFGAISSV	0.12	0	0.02	0	0.03	0
HTSPDVDLGDISGIN	0.12	0	0.08	0	0.07	0
FKCYGVSPTKLNDLC	0.12	0	0.06	0	0.05	0
NVFQTRAGCLIGAEH	0.12	0	0.24	0	0.05	0
RDISTEIYQAGSTPC	0.12	0	0.08	0	0.02	0
TPTWRVYSTGSNVFQ	0.12	0	0.12	0	0.04	0
FTVEKGIYQTSNFRV	0.12	0	0.12	0	0.03	0
FGRDIADTTDAVRDP	0.12	0	0.24	0	0.02	0
HVSGTNGTKRFDNPV	0.12	0	0.36	0	0	0
TSPDVDLGDISGINA	0.12	0	0.06	0	0.04	0
DVDLGDISGINASVV	0.12	0	0.34	0	0.02	0
SMTKTSVDCTMYICG	0.12	0	0.24	0	0.02	0
LMSFPQSAPHGVVFL	0.12	0	0.16	0	0.04	0
KCYGVSPTKLNDLCF	0.12	0	0.06	0	0.04	0
IAIPTNFTISVTTEI	0.12	0	0.16	0	0.01	0
KRFDNPVLPFNDGVY	0.12	0	0.32	0	0.02	0
GAGICASYQTQTNSP	0.12	0	0.12	0	0.04	0
SALLAGTITSGWTFG	0.12	0	0.54	1	0.03	0
NTFVSGNCDVVIGIV	0.12	0	0.28	0	0.04	0
GVFVSNGTHWFVTQR	0.12	0	0.24	0	0.02	0
PAYTNSFTRGVYYPD	0.12	0	0.2	0	0.02	0
TNGVGYQPYRVVVLS	0.12	0	0.18	0	0.01	0
LTPGDSSSGWTAGAA	0.12	0	0.02	0	0.02	0
HAPATVCGPKKSTNL	0.12	0	0.16	0	0.02	0
FSQILPDPSKPSKRS	0.12	0	0.24	0	0.01	0
VNNATNVVIKVCEFQ	0.12	0	0.1	0	0.03	0
LYQGVNCTEVPVAIH	0.12	0	0.22	0	0.03	0
QPTNGVGYQPYRVVV	0.12	0	0.2	0	0.06	0
SVAYSNNSIAIPTNF	0.12	0	0.34	0	0.01	0
GWTAGAAAYYVGYLQ	0.12	0	0.24	0	0.02	0
PFLMDLEGKQGNFKN	0.12	0	0.16	0	0.02	0
YSKHTPINLVRDLPQ	0.12	0	0.08	0	0.05	0
PLSETKCTLKSFTVE	0.12	0	0.1	0	0.02	0
HVNNSYECDIPIGAG	0.12	0	0.16	0	0.02	0
LEPLVDLPIGINITR	0.12	0	0.08	0	0.07	0
GDSSSGWTAGAAAYY	0.12	0	0.48	0	0.02	0
ILPDPSKPSKRSFIE	0.12	0	0.34	0	0.02	0
SKRVDFCGKGYHLMS	0.12	0	0.3	0	0.04	0
ADAGFIKQYGDCLGD	0.12	0	0.24	0	0.03	0
FDNPVLPFNDGVYFA	0.12	0	0.66	1	0.02	0
CKFDEDDSEPVLKGV	0.12	0	0.04	0	0.03	0
PIGAGICASYQTQTN	0.12	0	0.02	0	0.03	0
PPIKDFGGFNFSQIL	0.12	0	0.12	0	0.01	0
KTSVDCTMYICGDST	0.12	0	0.4	0	0.12	1
GFSALEPLVDLPIGI	0.12	0	0.04	0	0.01	0
VFLHVTYVPAQEKNF	0.12	0	0.08	0	0.11	1
RQIAPGQTGKIADYN	0.12	0	0.44	0	0	0
GSNVFQTRAGCLIGA	0.12	0	0.04	0	0.01	0
TLADAGFIKQYGDCL	0.12	0	0.12	0	0.01	0
QRNFYEPQIITTDNT	0.12	0	0.32	0	0.12	1
AGFIKQYGDCLGDIA	0.12	0	0.1	0	0.04	0
VFVSNGTHWFVTQRN	0.12	0	0.4	0	0.02	0
VRQIAPGQTGKIADY	0.12	0	0.5	1	0.01	0
PPLLTDEMIAQYTSA	0.12	0	0.1	0	0.04	0
IADYNYKLPDDFTGC	0.12	0	0.16	0	0.05	0
DPLQPELDSFKEELD	0.12	0	0	0	0.04	0
EGVFVSNGTHWFVTQ	0.12	0	0.54	1	0.02	0
SCCKFDEDDSEPVLK	0.12	0	0.14	0	0.05	0
SPTKLNDLCFTNVYA	0.12	0	0.18	0	0.01	0
SSANNCTFEYVSQPF	0.12	0	0.42	0	0.02	0
TNLCPFGEVFNATRF	0.12	0	0.08	0	0	0
TPGTNTSNQVAVLYQ	0.12	0	0.1	0	0.02	0
QIITTDNTFVSGNCD	0.12	0	0.08	0	0.04	0
ADQLTPTWRVYSTGS	0.12	0	0.06	0	0.02	0
VAYSNNSIAIPTNFT	0.12	0	0.2	0	0.01	0
GTNTSNQVAVLYQGV	0.12	0	0.26	0	0.04	0
SKHTPINLVRDLPQG	0.12	0	0.28	0	0.06	0
VYADSFVIRGDEVRQ	0.12	0	0.36	0	0.02	0
KDFGGFNFSQILPDP	0.12	0	0.26	0	0.02	0
TNFTISVTTEILPVS	0.12	0	0.08	0	0	0
SYLTPGDSSSGWTAG	0.12	0	0.14	0	0.01	0
SYECDIPIGAGICAS	0.12	0	0.14	0	0.07	0
NENGTITDAVDCALD	0.12	0	0.58	1	0.02	0
VNNSYECDIPIGAGI	0.12	0	0.24	0	0.06	0
FRVQPTESIVRFPNI	0.11	0	0.1	0	0.09	0
ILDITPCSFGGVSVI	0.11	0	0.44	0	0.02	0
KWPWYIWLGFIAGLI	0.11	0	0.5	1	0.17	1
KHTPINLVRDLPQGF	0.11	0	0.22	0	0.02	0
LGQSKRVDFCGKGYH	0.11	0	0.4	0	0	0
TQLPPAYTNSFTRGV	0.11	0	0.16	0	0.03	0
ECDIPIGAGICASYQ	0.11	0	0.14	0	0.13	1
VFQTRAGCLIGAEHV	0.11	0	0.08	0	0.04	0
REGVFVSNGTHWFVT	0.11	0	0.34	0	0.01	0
LPPAYTNSFTRGVYY	0.11	0	0.08	0	0.02	0
KFDEDDSEPVLKGVK	0.11	0	0.18	0	0.01	0
TNTSNQVAVLYQGVN	0.11	0	0.28	0	0.03	0
SQILPDPSKPSKRSF	0.11	0	0.24	0	0.02	0
SFSTFKCYGVSPTKL	0.11	0	0.2	0	0.01	0
PHGVVFLHVTYVPAQ	0.11	0	0.1	0	0.01	0
CPFGEVFNATRFASV	0.11	0	0.2	0	0.01	0
DSFKEELDKYFKNHT	0.11	0	0.06	0	0.03	0
QTGKIADYNYKLPDD	0.11	0	0.2	0	0.04	0
IHVSGTNGTKRFDNP	0.11	0	0.62	1	0.01	0
RNFYEPQIITTDNTF	0.11	0	0.08	0	0.03	0
SFVIRGDEVRQIAPG	0.11	0	0.22	0	0.02	0
ICHDGKAHFPREGVF	0.11	0	0.2	0	0.01	0
PQGFSALEPLVDLPI	0.11	0	0.18	0	0.02	0
SSTASALGKLQDVVN	0.11	0	0.48	0	0.06	0
CCKFDEDDSEPVLKG	0.11	0	0.12	0	0.05	0
FCGKGYHLMSFPQSA	0.11	0	0.14	0	0.06	0
EHVNNSYECDIPIGA	0.11	0	0.38	0	0.02	0
HGVVFLHVTYVPAQE	0.11	0	0.06	0	0.07	0
PTNGVGYQPYRVVVL	0.11	0	0.26	0	0.02	0
TDNTFVSGNCDVVIG	0.11	0	0.22	0	0.08	0
TLKSFTVEKGIYQTS	0.11	0	0.32	0	0.02	0
KPFERDISTEIYQAG	0.11	0	0.34	0	0.01	0
IPFAMQMAYRFNGIG	0.11	0	0.42	0	0.04	0
GGVSVITPGTNTSNQ	0.11	0	0.12	0	0.03	0
ETKCTLKSFTVEKGI	0.11	0	0.44	0	0	0
GSCCKFDEDDSEPVL	0.11	0	0.12	0	0.04	0
ALEPLVDLPIGINIT	0.11	0	0.12	0	0.04	0
KRVDFCGKGYHLMSF	0.11	0	0.5	1	0.12	1
TKRFDNPVLPFNDGV	0.11	0	0.72	1	0.01	0
GTITDAVDCALDPLS	0.11	0	0.08	0	0.06	0
IAPGQTGKIADYNYK	0.11	0	0.44	0	0	0
AGSTPCNGVEGFNCY	0.11	0	0.32	0	0.04	0
SFKEELDKYFKNHTS	0.11	0	0.14	0	0.02	0
ADYNYKLPDDFTGCV	0.11	0	0.02	0	0.09	0
RFDNPVLPFNDGVYF	0.11	0	0.56	1	0.07	0
LDKYFKNHTSPDVDL	0.11	0	0.14	0	0.04	0
VYSTGSNVFQTRAGC	0.11	0	0.14	0	0.05	0
KQYGDCLGDIAARDL	0.11	0	0.16	0	0.02	0
SNNSIAIPTNFTISV	0.11	0	0.28	0	0.02	0
APGQTGKIADYNYKL	0.11	0	0.24	0	0.01	0
VPVAIHADQLTPTWR	0.11	0	0.04	0	0.01	0
KGIYQTSNFRVQPTE	0.11	0	0.26	0	0.01	0
QLPPAYTNSFTRGVY	0.11	0	0.12	0	0.02	0
VSGTNGTKRFDNPVL	0.11	0	0.2	0	0.01	0
AVEQDKNTQEVFAQV	0.11	0	0.14	0	0.08	0
PWYIWLGFIAGLIAI	0.11	0	0.96	1	0.07	0
QDKNTQEVFAQVKQI	0.11	0	0.16	0	0.1	0
IKDFGGFNFSQILPD	0.11	0	0.28	0	0.04	0
PDPSKPSKRSFIEDL	0.11	0	0.2	0	0.03	0
WTAGAAAYYVGYLQP	0.11	0	0.02	0	0.01	0
RVYSTGSNVFQTRAG	0.11	0	0.2	0	0.04	0
NNATNVVIKVCEFQF	0.11	0	0.28	0	0.05	0
LPDPSKPSKRSFIED	0.11	0	0.16	0	0.03	0
GQSKRVDFCGKGYHL	0.11	0	0.32	0	0	0
RVDFCGKGYHLMSFP	0.11	0	0.24	0	0.08	0
RDIADTTDAVRDPQT	0.11	0	0.3	0	0.05	0
ITNLCPFGEVFNATR	0.11	0	0.04	0	0.03	0
KVCEFQFCNDPFLGV	0.11	0	0.06	0	0.1	0
CSCGSCCKFDEDDSE	0.11	0	0.44	0	0.02	0
GKLQDVVNQNAQALN	0.11	0	0.46	0	0.09	0
VSGNCDVVIGIVNNT	0.11	0	0.22	0	0.05	0
FGGVSVITPGTNTSN	0.11	0	0.16	0	0.03	0
DKVEAEVQIDRLITG	0.11	0	0.22	0	0	0
YNENGTITDAVDCAL	0.11	0	0.2	0	0.03	0
VRDPQTLEILDITPC	0.11	0	0.36	0	0.03	0
VTLADAGFIKQYGDC	0.11	0	0.04	0	0.04	0
NATNVVIKVCEFQFC	0.11	0	0.32	0	0.08	0
SCCSCLKGCCSCGSC	0.1	0	0.66	1	0.04	0
QEKNFTTAPAICHDG	0.1	0	0.32	0	0.02	0
DKYFKNHTSPDVDLG	0.1	0	0.06	0	0.02	0
IKWPWYIWLGFIAGL	0.1	0	0.4	0	0.17	1
CCSCLKGCCSCGSCC	0.1	0	0.9	1	0.05	0
NVVIKVCEFQFCNDP	0.1	0	0.2	0	0.1	0
DLPQGFSALEPLVDL	0.1	0	0.16	0	0.04	0
QSYGFQPTNGVGYQP	0.1	0	0.12	0	0.04	0
SGNCDVVIGIVNNTV	0.1	0	0.2	0	0.05	0
AQEKNFTTAPAICHD	0.1	0	0.26	0	0.03	0
NFYEPQIITTDNTFV	0.1	0	0.06	0	0.04	0
ERDISTEIYQAGSTP	0.1	0	0.12	0	0.04	0
TNGTKRFDNPVLPFN	0.1	0	0.56	1	0	0
SPDVDLGDISGINAS	0.1	0	0.18	0	0.07	0
KFLPFQQFGRDIADT	0.1	0	0.02	0	0.02	0
VIKVCEFQFCNDPFL	0.1	0	0.2	0	0.07	0
FKEELDKYFKNHTSP	0.1	0	0.04	0	0.02	0
TRGVYYPDKVFRSSV	0.1	0	0.38	0	0.01	0
GKGYHLMSFPQSAPH	0.1	0	0.48	0	0.05	0
PDDFTGCVIAWNSNN	0.1	0	0.06	0	0.04	0
VRFPNITNLCPFGEV	0.1	0	0.46	0	0.03	0
DYNYKLPDDFTGCVI	0.1	0	0.08	0	0.12	1
DPQTLEILDITPCSF	0.1	0	0.24	0	0.11	1
PFQQFGRDIADTTDA	0.1	0	0.02	0	0.04	0
GFQPTNGVGYQPYRV	0.1	0	0.06	0	0.09	0
DNPVLPFNDGVYFAS	0.1	0	0.26	0	0.06	0
RDLPQGFSALEPLVD	0.1	0	0.28	0	0.01	0
ATVCGPKKSTNLVKN	0.1	0	0	0	0.02	0
YFKNHTSPDVDLGDI	0.1	0	0.06	0	0.02	0
IADTTDAVRDPQTLE	0.1	0	0.14	0	0.02	0
NSVAYSNNSIAIPTN	0.1	0	0.36	0	0.04	0
LPDDFTGCVIAWNSN	0.1	0	0.12	0	0.08	0
NKKFLPFQQFGRDIA	0.1	0	0.2	0	0.02	0
FGGFNFSQILPDPSK	0.1	0	0.02	0	0.02	0
KGYHLMSFPQSAPHG	0.1	0	0.32	0	0.05	0
STPCNGVEGFNCYFP	0.1	0	0.22	0	0.02	0
APATVCGPKKSTNLV	0.1	0	0.02	0	0.02	0
PAQEKNFTTAPAICH	0.1	0	0.22	0	0.02	0
FPLQSYGFQPTNGVG	0.1	0	0.08	0	0.02	0
CGKGYHLMSFPQSAP	0.1	0	0.58	1	0.04	0
FPNITNLCPFGEVFN	0.1	0	0.62	1	0.01	0
GDISGINASVVNIQK	0.1	0	0.1	0	0.02	0
GTNGTKRFDNPVLPF	0.1	0	0.32	0	0.01	0
NNSYECDIPIGAGIC	0.1	0	0.2	0	0.08	0
CGSCCKFDEDDSEPV	0.1	0	0.38	0	0.04	0
TNSFTRGVYYPDKVF	0.1	0	0.08	0	0	0
GAGAALQIPFAMQMA	0.1	0	0.06	0	0.01	0
ATNVVIKVCEFQFCN	0.1	0	0.2	0	0.08	0
RVQPTESIVRFPNIT	0.1	0	0.2	0	0.1	0
NKVTLADAGFIKQYG	0.1	0	0.52	1	0.06	0
CLKGCCSCGSCCKFD	0.1	0	0.56	1	0.02	0
NLVRDLPQGFSALEP	0.1	0	0.4	0	0	0
PDVDLGDISGINASV	0.1	0	0.36	0	0.05	0
EPLVDLPIGINITRF	0.1	0	0.24	0	0.1	0
KYFKNHTSPDVDLGD	0.1	0	0.08	0	0.02	0
ALLAGTITSGWTFGA	0.1	0	0.4	0	0.02	0
QILPDPSKPSKRSFI	0.1	0	0.12	0	0.05	0
RFPNITNLCPFGEVF	0.1	0	0.52	1	0.02	0
GQTGKIADYNYKLPD	0.1	0	0.4	0	0.03	0
IPIGAGICASYQTQT	0.1	0	0.08	0	0.01	0
FLPFQQFGRDIADTT	0.1	0	0.1	0	0.01	0
GFNFSQILPDPSKPS	0.1	0	0.2	0	0.02	0
VNFNFNGLTGTGVLT	0.1	0	0.3	0	0.07	0
AIPTNFTISVTTEIL	0.1	0	0.12	0	0.01	0
LPQGFSALEPLVDLP	0.1	0	0.18	0	0.04	0
FQTRAGCLIGAEHVN	0.1	0	0.34	0	0.05	0
TQEVFAQVKQIYKTP	0.1	0	0.16	0	0.02	0
GIAVEQDKNTQEVFA	0.1	0	0.14	0	0.03	0
QYGDCLGDIAARDLI	0.1	0	0.14	0	0.01	0
KKFLPFQQFGRDIAD	0.1	0	0.06	0	0.01	0
CMTSCCSCLKGCCSC	0.1	0	0.9	1	0.07	0
DAVRDPQTLEILDIT	0.09	0	0.36	0	0.03	0
VQPTESIVRFPNITN	0.09	0	0.18	0	0.06	0
PGDSSSGWTAGAAAY	0.09	0	0.06	0	0.07	0
TTDAVRDPQTLEILD	0.09	0	0.28	0	0.04	0
NFRVQPTESIVRFPN	0.09	0	0.14	0	0.05	0
VITPGTNTSNQVAVL	0.09	0	0.08	0	0.01	0
LDITPCSFGGVSVIT	0.09	0	0.1	0	0.01	0
SQPFLMDLEGKQGNF	0.09	0	0.38	0	0.02	0
HADQLTPTWRVYSTG	0.09	0	0.26	0	0.01	0
PQIITTDNTFVSGNC	0.09	0	0.08	0	0.03	0
DFCGKGYHLMSFPQS	0.09	0	0.28	0	0.06	0
ASFSTFKCYGVSPTK	0.09	0	0.08	0	0.06	0
HLMSFPQSAPHGVVF	0.09	0	0.22	0	0.05	0
VVIKVCEFQFCNDPF	0.09	0	0.42	0	0.07	0
NSASFSTFKCYGVSP	0.09	0	0.22	0	0.01	0
DEVRQIAPGQTGKIA	0.09	0	0.06	0	0.01	0
CSCLKGCCSCGSCCK	0.09	0	0.86	1	0.04	0
PVAIHADQLTPTWRV	0.09	0	0.04	0	0.01	0
CDIPIGAGICASYQT	0.09	0	0.04	0	0.03	0
CHDGKAHFPREGVFV	0.09	0	0.18	0	0.01	0
SGTNGTKRFDNPVLP	0.09	0	0.34	0	0.01	0
KLPDDFTGCVIAWNS	0.09	0	0.16	0	0.19	1
NSYECDIPIGAGICA	0.09	0	0.12	0	0.1	0
LLAGTITSGWTFGAG	0.09	0	0.5	1	0.04	0
GFIKQYGDCLGDIAA	0.09	0	0.1	0	0.04	0
SIAIPTNFTISVTTE	0.09	0	0.06	0	0.01	0
NVTWFHAIHVSGTNG	0.09	0	0.36	0	0.07	0
PTNFTISVTTEILPV	0.09	0	0.16	0	0.01	0
TSCCSCLKGCCSCGS	0.09	0	0.44	0	0.04	0
LADAGFIKQYGDCLG	0.09	0	0.12	0	0.02	0
LPFQQFGRDIADTTD	0.09	0	0.12	0	0.02	0
TYVPAQEKNFTTAPA	0.09	0	0.22	0	0.01	0
QYIKWPWYIWLGFIA	0.09	0	0.86	1	0.13	1
LHAPATVCGPKKSTN	0.09	0	0.12	0	0.02	0
SFELLHAPATVCGPK	0.09	0	0.04	0	0	0
EKNFTTAPAICHDGK	0.09	0	0.22	0	0.02	0
SCLKGCCSCGSCCKF	0.09	0	0.7	1	0.04	0
AVLYQGVNCTEVPVA	0.09	0	0.26	0	0.08	0
SNVTWFHAIHVSGTN	0.09	0	0.36	0	0.06	0
AICHDGKAHFPREGV	0.09	0	0.18	0	0.04	0
GYHLMSFPQSAPHGV	0.09	0	0.38	0	0.03	0
VPAQEKNFTTAPAIC	0.09	0	0.26	0	0.02	0
ITPCSFGGVSVITPG	0.09	0	0.46	0	0.02	0
ELDKYFKNHTSPDVD	0.09	0	0.04	0	0.02	0
PNITNLCPFGEVFNA	0.09	0	0.48	0	0.03	0
SCGSCCKFDEDDSEP	0.09	0	0.22	0	0.04	0
FVIRGDEVRQIAPGQ	0.09	0	0.22	0	0.02	0
EILDITPCSFGGVSV	0.09	0	0.2	0	0.02	0
IRGDEVRQIAPGQTG	0.09	0	0.16	0	0.01	0
AVRDPQTLEILDITP	0.09	0	0.3	0	0.02	0
PINLVRDLPQGFSAL	0.09	0	0.04	0	0.03	0
NGTKRFDNPVLPFND	0.09	0	0.64	1	0.03	0
CCSCGSCCKFDEDDS	0.09	0	0.22	0	0.05	0
EVFAQVKQIYKTPPI	0.09	0	0.02	0	0.01	0
TPINLVRDLPQGFSA	0.09	0	0.14	0	0.02	0
YVPAQEKNFTTAPAI	0.09	0	0.22	0	0.01	0
SAPHGVVFLHVTYVP	0.09	0	0	0	0.01	0
QAGSTPCNGVEGFNC	0.09	0	0.32	0	0.04	0
FQPTNGVGYQPYRVV	0.09	0	0.08	0	0.08	0
TGKIADYNYKLPDDF	0.09	0	0.18	0	0.01	0
EIYQAGSTPCNGVEG	0.09	0	0.26	0	0.06	0
PATVCGPKKSTNLVK	0.08	0	0.06	0	0.03	0
EQDKNTQEVFAQVKQ	0.08	0	0.14	0	0.17	1
QGFSALEPLVDLPIG	0.08	0	0.36	0	0.02	0
EVPVAIHADQLTPTW	0.08	0	0.02	0	0.01	0
SNFRVQPTESIVRFP	0.08	0	0.32	0	0.03	0
IYQAGSTPCNGVEGF	0.08	0	0.14	0	0.02	0
QPFLMDLEGKQGNFK	0.08	0	0.14	0	0.02	0
VEQDKNTQEVFAQVK	0.08	0	0.08	0	0.08	0
QEVFAQVKQIYKTPP	0.08	0	0.02	0	0.02	0
PGTNTSNQVAVLYQG	0.08	0	0.32	0	0.02	0
TWFHAIHVSGTNGTK	0.08	0	0.08	0	0.04	0
APHGVVFLHVTYVPA	0.08	0	0.08	0	0.02	0
YIKWPWYIWLGFIAG	0.08	0	0.9	1	0.08	0
FKNHTSPDVDLGDIS	0.08	0	0.38	0	0.01	0
EVFNATRFASVYAWN	0.08	0	0.42	0	0.02	0
KIADYNYKLPDDFTG	0.08	0	0.12	0	0.01	0
MSFPQSAPHGVVFLH	0.08	0	0.16	0	0.05	0
DIPIGAGICASYQTQ	0.08	0	0	0	0.03	0
AHFPREGVFVSNGTH	0.08	0	0.28	0	0.04	0
YQAGSTPCNGVEGFN	0.08	0	0.36	0	0.04	0
DSFVIRGDEVRQIAP	0.08	0	0.28	0	0.06	0
AQVKQIYKTPPIKDF	0.08	0	0.04	0	0.01	0
LHVTYVPAQEKNFTT	0.08	0	0.22	0	0.02	0
DGKAHFPREGVFVSN	0.08	0	0.58	1	0.01	0
QSAPHGVVFLHVTYV	0.08	0	0.06	0	0.02	0
SASFSTFKCYGVSPT	0.08	0	0.08	0	0.01	0
LVRDLPQGFSALEPL	0.08	0	0.1	0	0.08	0
YQGVNCTEVPVAIHA	0.08	0	0.04	0	0.05	0
FAQVKQIYKTPPIKD	0.08	0	0.06	0	0.01	0
VRDLPQGFSALEPLV	0.08	0	0.12	0	0.05	0
YHLMSFPQSAPHGVV	0.08	0	0.06	0	0.04	0
KGCCSCGSCCKFDED	0.08	0	0.2	0	0.1	0
FGAGAALQIPFAMQM	0.08	0	0.14	0	0	0
MTSCCSCLKGCCSCG	0.08	0	0.68	1	0.07	0
SVITPGTNTSNQVAV	0.08	0	0.1	0	0.04	0
HDGKAHFPREGVFVS	0.08	0	0.22	0	0.02	0
DDSEPVLKGVKLHYT	0.08	0	0.2	0	0.02	0
GSTPCNGVEGFNCYF	0.08	0	0.36	0	0.01	0
KAHFPREGVFVSNGT	0.08	0	0.56	1	0.04	0
ITSGWTFGAGAALQI	0.08	0	0.24	0	0.01	0
GKIADYNYKLPDDFT	0.08	0	0.3	0	0.01	0
QVKQIYKTPPIKDFG	0.08	0	0.04	0	0.04	0
NITNLCPFGEVFNAT	0.08	0	0.2	0	0.04	0
APAICHDGKAHFPRE	0.08	0	0.08	0	0.03	0
NHTSPDVDLGDISGI	0.08	0	0.14	0	0.07	0
QIAPGQTGKIADYNY	0.08	0	0.5	1	0.01	0
KVTLADAGFIKQYGD	0.08	0	0.16	0	0.02	0
DIADTTDAVRDPQTL	0.08	0	0.14	0	0.01	0
FELLHAPATVCGPKK	0.08	0	0.06	0	0.01	0
PGQTGKIADYNYKLP	0.08	0	0.24	0	0	0
PAICHDGKAHFPREG	0.08	0	0.08	0	0.04	0
NPVLPFNDGVYFAST	0.08	0	0.16	0	0.03	0
GTKRFDNPVLPFNDG	0.08	0	0.72	1	0.02	0
NFTTAPAICHDGKAH	0.07	0	0.24	0	0.02	0
GCCSCGSCCKFDEDD	0.07	0	0.26	0	0.01	0
GKAHFPREGVFVSNG	0.07	0	0.48	0	0.02	0
DITPCSFGGVSVITP	0.07	0	0.04	0	0.02	0
LLHAPATVCGPKKST	0.07	0	0.1	0	0.03	0
GDEVRQIAPGQTGKI	0.07	0	0.12	0	0.02	0
VFAQVKQIYKTPPIK	0.07	0	0.16	0	0.13	1
TPPIKDFGGFNFSQI	0.07	0	0.02	0	0.02	0
VIRGDEVRQIAPGQT	0.07	0	0.32	0	0.01	0
YKLPDDFTGCVIAWN	0.07	0	0.1	0	0.21	1
KNHTSPDVDLGDISG	0.07	0	0.12	0	0.02	0
ELLHAPATVCGPKKS	0.07	0	0.1	0	0.01	0
VTYVPAQEKNFTTAP	0.07	0	0.3	0	0.02	0
CSFGGVSVITPGTNT	0.07	0	0.08	0	0.02	0
DSSSGWTAGAAAYYV	0.07	0	0.48	0	0.01	0
TAPAICHDGKAHFPR	0.07	0	0.08	0	0.02	0
HVTYVPAQEKNFTTA	0.07	0	0.12	0	0.02	0
EPQIITTDNTFVSGN	0.07	0	0.16	0	0.05	0
NYKLPDDFTGCVIAW	0.07	0	0.08	0	0.21	1
IPTNFTISVTTEILP	0.07	0	0.16	0	0.01	0
VNCTEVPVAIHADQL	0.07	0	0.08	0	0.05	0
TSGWTFGAGAALQIP	0.07	0	0.06	0	0	0
KQIYKTPPIKDFGGF	0.07	0	0.1	0	0.01	0
PFFSNVTWFHAIHVS	0.07	0	0.24	0	0.05	0
EVRQIAPGQTGKIAD	0.07	0	0.12	0	0.01	0
IYKTPPIKDFGGFNF	0.07	0	0.1	0	0.01	0
SSSGWTAGAAAYYVG	0.07	0	0.36	0	0.04	0
SFGGVSVITPGTNTS	0.07	0	0.24	0	0.01	0
YNYKLPDDFTGCVIA	0.07	0	0.1	0	0.2	1
SFPQSAPHGVVFLHV	0.07	0	0.12	0	0.01	0
TEVPVAIHADQLTPT	0.07	0	0.02	0	0.02	0
NNSIAIPTNFTISVT	0.06	0	0.3	0	0.02	0
FPQSAPHGVVFLHVT	0.06	0	0	0	0	0
QIYKTPPIKDFGGFN	0.06	0	0.1	0	0.02	0
GGFNFSQILPDPSKP	0.06	0	0.2	0	0.01	0
RGDEVRQIAPGQTGK	0.06	0	0.2	0	0.04	0
KTPPIKDFGGFNFSQ	0.06	0	0.24	0	0.03	0
QGVNCTEVPVAIHAD	0.06	0	0.46	0	0.08	0
TTAPAICHDGKAHFP	0.06	0	0.24	0	0.01	0
FTTAPAICHDGKAHF	0.06	0	0.1	0	0.06	0
PCSFGGVSVITPGTN	0.06	0	0.1	0	0.02	0
TPCSFGGVSVITPGT	0.06	0	0.12	0	0.02	0
YKTPPIKDFGGFNFS	0.06	0	0.02	0	0.03	0
KNFTTAPAICHDGKA	0.06	0	0.42	0	0.01	0
VKQIYKTPPIKDFGG	0.06	0	0.36	0	0.02	0
CTEVPVAIHADQLTP	0.06	0	0.08	0	0.02	0
PQSAPHGVVFLHVTY	0.06	0	0.04	0	0	0
LAGTITSGWTFGAGA	0.06	0	0.12	0	0.01	0
TPGDSSSGWTAGAAA	0.06	0	0.08	0	0.16	1
NCTEVPVAIHADQLT	0.06	0	0.36	0	0.02	0
TITSGWTFGAGAALQ	0.05	0	0.02	0	0.01	0
WTFGAGAALQIPFAM	0.05	0	0.14	0	0.02	0
GVNCTEVPVAIHADQ	0.05	0	0.3	0	0.08	0
TFGAGAALQIPFAMQ	0.05	0	0.14	0	0.01	0
GTITSGWTFGAGAAL	0.05	0	0.08	0	0.01	0
SGWTFGAGAALQIPF	0.04	0	0.16	0	0.01	0
NSIAIPTNFTISVTT	0.04	0	0.32	0	0.02	0
GWTFGAGAALQIPFA	0.04	0	0.1	0	0.01	0
AGTITSGWTFGAGAA	0.04	0	0.1	0	0.02	0

## Sheet: Table S9
Table S9. Prediction of IL-6-inducing and non-IL-6-inducing peptides in envelope protein.
Peptide sequence	Probability	Prediction
FLLVTLAILTALRLC	0.51	1
LIVNSVLLFLAFVVF	0.25	0
IVNSVLLFLAFVVFL	0.29	0
VLLFLAFVVFLLVTL	0.55	1
LVTLAILTALRLCAY	0.52	1
LLFLAFVVFLLVTLA	0.35	0
LFLAFVVFLLVTLAI	0.34	0
FLAFVVFLLVTLAIL	0.43	0
VTLAILTALRLCAYC	0.32	0
VNSVLLFLAFVVFLL	0.46	0
NSVLLFLAFVVFLLV	0.68	1
VFLLVTLAILTALRL	0.4	0
TLIVNSVLLFLAFVV	0.26	0
LAFVVFLLVTLAILT	0.4	0
FVVFLLVTLAILTAL	0.2	0
TLAILTALRLCAYCC	0.42	0
SVLLFLAFVVFLLVT	0.36	0
VVFLLVTLAILTALR	0.44	0
LRLCAYCCNIVNVSL	0.45	0
GTLIVNSVLLFLAFV	0.43	0
LTALRLCAYCCNIVN	0.28	0
LLVTLAILTALRLCA	0.31	0
LAILTALRLCAYCCN	0.35	0
ILTALRLCAYCCNIV	0.54	1
NIVNVSLVKPSFYVY	0.3	0
TGTLIVNSVLLFLAF	0.42	0
CNIVNVSLVKPSFYV	0.23	0
LVKPSFYVYSRVKNL	0.31	0
YCCNIVNVSLVKPSF	0.19	0
CCNIVNVSLVKPSFY	0.27	0
TALRLCAYCCNIVNV	0.46	0
AFVVFLLVTLAILTA	0.26	0
ALRLCAYCCNIVNVS	0.41	0
RVKNLNSSRVPDLLV	0.14	0
CAYCCNIVNVSLVKP	0.2	0
ETGTLIVNSVLLFLA	0.41	0
AILTALRLCAYCCNI	0.5	1
RLCAYCCNIVNVSLV	0.29	0
LCAYCCNIVNVSLVK	0.43	0
SRVKNLNSSRVPDLL	0.18	0
YSFVSEETGTLIVNS	0.25	0
EETGTLIVNSVLLFL	0.35	0
NVSLVKPSFYVYSRV	0.16	0
VNVSLVKPSFYVYSR	0.43	0
YVYSRVKNLNSSRVP	0.36	0
SFVSEETGTLIVNSV	0.16	0
VSLVKPSFYVYSRVK	0.29	0
VKPSFYVYSRVKNLN	0.36	0
FYVYSRVKNLNSSRV	0.69	1
YSRVKNLNSSRVPDL	0.49	1
SLVKPSFYVYSRVKN	0.34	0
VSEETGTLIVNSVLL	0.21	0
AYCCNIVNVSLVKPS	0.28	0
KPSFYVYSRVKNLNS	0.25	0
SFYVYSRVKNLNSSR	0.51	1
SEETGTLIVNSVLLF	0.4	0
PSFYVYSRVKNLNSS	0.57	1
FVSEETGTLIVNSVL	0.33	0
IVNVSLVKPSFYVYS	0.23	0
VYSRVKNLNSSRVPD	0.27	0
MYSFVSEETGTLIVN	0.19	0

## Sheet: Table S10
Table S10. Prediction of IL-6-inducing and non-IL-6-inducing peptides in membrane glycoprotein.
Peptide sequence	Probability	Prediction
ICLLQFAYANRNRFL	0.67	1
LLNVPLHGTILTRPL	0.22	0
FLFLTWICLLQFAYA	0.61	1
FLWLLWPVTLACFVL	0.37	0
LWLLWPVTLACFVLA	0.17	0
NLVIGFLFLTWICLL	0.73	1
CLLQFAYANRNRFLY	0.43	0
MWLSYFIASFRLFAR	0.55	1
LYIIKLIFLWLLWPV	0.69	1
KLIFLWLLWPVTLAC	0.41	0
LMWLSYFIASFRLFA	0.64	1
LNVPLHGTILTRPLL	0.39	0
VPLHGTILTRPLLES	0.18	0
LFLTWICLLQFAYAN	0.38	0
RFLYIIKLIFLWLLW	0.81	1
ILLNVPLHGTILTRP	0.25	0
WNLVIGFLFLTWICL	0.43	0
LVIGFLFLTWICLLQ	0.47	1
GFLFLTWICLLQFAY	0.52	1
ANRNRFLYIIKLIFL	0.8	1
KLLEQWNLVIGFLFL	0.31	0
LLQFAYANRNRFLYI	0.61	1
LIFLWLLWPVTLACF	0.35	0
VIGFLFLTWICLLQF	0.52	1
IGFLFLTWICLLQFA	0.47	1
FLYIIKLIFLWLLWP	0.84	1
IKLIFLWLLWPVTLA	0.35	0
LKKLLEQWNLVIGFL	0.45	0
LLEQWNLVIGFLFLT	0.28	0
IFLWLLWPVTLACFV	0.33	0
QWNLVIGFLFLTWIC	0.39	0
GLMWLSYFIASFRLF	0.45	0
IIKLIFLWLLWPVTL	0.71	1
NVPLHGTILTRPLLE	0.18	0
FLTWICLLQFAYANR	0.47	1
NRFLYIIKLIFLWLL	0.81	1
LTWICLLQFAYANRN	0.53	1
AYANRNRFLYIIKLI	0.47	1
VGLMWLSYFIASFRL	0.47	1
WLSYFIASFRLFART	0.33	0
KKLLEQWNLVIGFLF	0.22	0
LEQWNLVIGFLFLTW	0.26	0
LVGLMWLSYFIASFR	0.47	1
NILLNVPLHGTILTR	0.26	0
NRNRFLYIIKLIFLW	0.74	1
RNRFLYIIKLIFLWL	0.79	1
CLVGLMWLSYFIASF	0.33	0
LSYFIASFRLFARTR	0.6	1
QFAYANRNRFLYIIK	0.28	0
FAYANRNRFLYIIKL	0.58	1
IAMACLVGLMWLSYF	0.4	0
AMACLVGLMWLSYFI	0.52	1
MACLVGLMWLSYFIA	0.53	1
YIIKLIFLWLLWPVT	0.55	1
LLWPVTLACFVLAAV	0.16	0
YFIASFRLFARTRSM	0.29	0
FIASFRLFARTRSMW	0.4	0
WICLLQFAYANRNRF	0.45	0
LACFVLAAVYRINWI	0.5	1
VEELKKLLEQWNLVI	0.33	0
LQFAYANRNRFLYII	0.29	0
PLHGTILTRPLLESE	0.49	1
WLLWPVTLACFVLAA	0.12	0
TNILLNVPLHGTILT	0.21	0
YANRNRFLYIIKLIF	0.74	1
TLACFVLAAVYRINW	0.56	1
ILRGHLRIAGHHLGR	0.21	0
ITVEELKKLLEQWNL	0.4	0
TVEELKKLLEQWNLV	0.21	0
ACFVLAAVYRINWIT	0.25	0
ASFRLFARTRSMWSF	0.17	0
LHGTILTRPLLESEL	0.24	0
LVIGAVILRGHLRIA	0.29	0
LRGHLRIAGHHLGRC	0.09	0
LGRCDIKDLPKEITV	0.1	0
DSNGTITVEELKKLL	0.1	0
EELKKLLEQWNLVIG	0.23	0
ELKKLLEQWNLVIGF	0.21	0
TWICLLQFAYANRNR	0.47	1
CFVLAAVYRINWITG	0.27	0
ELVIGAVILRGHLRI	0.22	0
DLPKEITVATSRTLS	0.13	0
SGFAAYSRYRIGNYK	0.31	0
NGTITVEELKKLLEQ	0.16	0
EQWNLVIGFLFLTWI	0.2	0
GTILTRPLLESELVI	0.29	0
TILTRPLLESELVIG	0.3	0
WPVTLACFVLAAVYR	0.28	0
SYFIASFRLFARTRS	0.32	0
IASFRLFARTRSMWS	0.22	0
SFRLFARTRSMWSFN	0.17	0
SNGTITVEELKKLLE	0.09	0
PVTLACFVLAAVYRI	0.2	0
ETNILLNVPLHGTIL	0.25	0
HGTILTRPLLESELV	0.35	0
ILTRPLLESELVIGA	0.3	0
SELVIGAVILRGHLR	0.36	0
AVILRGHLRIAGHHL	0.19	0
VILRGHLRIAGHHLG	0.2	0
ACLVGLMWLSYFIAS	0.48	1
FRLFARTRSMWSFNP	0.35	0
LTRPLLESELVIGAV	0.21	0
RPLLESELVIGAVIL	0.17	0
PLLESELVIGAVILR	0.32	0
LLESELVIGAVILRG	0.46	0
TITVEELKKLLEQWN	0.29	0
VTLACFVLAAVYRIN	0.23	0
GIAIAMACLVGLMWL	0.14	0
IAIAMACLVGLMWLS	0.24	0
WSFNPETNILLNVPL	0.13	0
IGAVILRGHLRIAGH	0.26	0
HLGRCDIKDLPKEIT	0.11	0
EITVATSRTLSYYKL	0.26	0
GTITVEELKKLLEQW	0.22	0
LWPVTLACFVLAAVY	0.21	0
HLRIAGHHLGRCDIK	0.16	0
IAGHHLGRCDIKDLP	0.1	0
KEITVATSRTLSYYK	0.24	0
GDSGFAAYSRYRIGN	0.21	0
GFAAYSRYRIGNYKL	0.25	0
AIAMACLVGLMWLSY	0.32	0
FNPETNILLNVPLHG	0.18	0
PETNILLNVPLHGTI	0.19	0
LESELVIGAVILRGH	0.19	0
HHLGRCDIKDLPKEI	0.16	0
KDLPKEITVATSRTL	0.08	0
NTDHSSSSDNIALLV	0.24	0
ITGGIAIAMACLVGL	0.11	0
GGIAIAMACLVGLMW	0.14	0
LFARTRSMWSFNPET	0.13	0
FARTRSMWSFNPETN	0.13	0
ARTRSMWSFNPETNI	0.13	0
SFNPETNILLNVPLH	0.17	0
TRPLLESELVIGAVI	0.15	0
ESELVIGAVILRGHL	0.39	0
VIGAVILRGHLRIAG	0.26	0
IKDLPKEITVATSRT	0.07	0
VATSRTLSYYKLGAS	0.28	0
SRTLSYYKLGASQRV	0.26	0
RVAGDSGFAAYSRYR	0.38	0
DSGFAAYSRYRIGNY	0.25	0
FAAYSRYRIGNYKLN	0.34	0
YRIGNYKLNTDHSSS	0.25	0
FVLAAVYRINWITGG	0.44	0
VYRINWITGGIAIAM	0.17	0
TGGIAIAMACLVGLM	0.12	0
RLFARTRSMWSFNPE	0.2	0
RSMWSFNPETNILLN	0.22	0
SMWSFNPETNILLNV	0.34	0
MWSFNPETNILLNVP	0.43	0
RGHLRIAGHHLGRCD	0.08	0
GHLRIAGHHLGRCDI	0.1	0
AGHHLGRCDIKDLPK	0.1	0
GHHLGRCDIKDLPKE	0.13	0
CDIKDLPKEITVATS	0.06	0
LPKEITVATSRTLSY	0.2	0
TVATSRTLSYYKLGA	0.22	0
ATSRTLSYYKLGASQ	0.26	0
TSRTLSYYKLGASQR	0.41	0
RTLSYYKLGASQRVA	0.41	0
LSYYKLGASQRVAGD	0.31	0
GASQRVAGDSGFAAY	0.11	0
QRVAGDSGFAAYSRY	0.15	0
YSRYRIGNYKLNTDH	0.29	0
GNYKLNTDHSSSSDN	0.2	0
NYKLNTDHSSSSDNI	0.24	0
TDHSSSSDNIALLVQ	0.24	0
ADSNGTITVEELKKL	0.09	0
VLAAVYRINWITGGI	0.37	0
LAAVYRINWITGGIA	0.27	0
AAVYRINWITGGIAI	0.17	0
AVYRINWITGGIAIA	0.13	0
RINWITGGIAIAMAC	0.11	0
WITGGIAIAMACLVG	0.1	0
NPETNILLNVPLHGT	0.11	0
GAVILRGHLRIAGHH	0.17	0
LRIAGHHLGRCDIKD	0.11	0
RIAGHHLGRCDIKDL	0.15	0
GRCDIKDLPKEITVA	0.08	0
DIKDLPKEITVATSR	0.07	0
PKEITVATSRTLSYY	0.38	0
ITVATSRTLSYYKLG	0.41	0
TLSYYKLGASQRVAG	0.4	0
YKLGASQRVAGDSGF	0.12	0
ASQRVAGDSGFAAYS	0.1	0
SQRVAGDSGFAAYSR	0.16	0
VAGDSGFAAYSRYRI	0.18	0
AGDSGFAAYSRYRIG	0.15	0
AAYSRYRIGNYKLNT	0.46	0
SRYRIGNYKLNTDHS	0.31	0
RYRIGNYKLNTDHSS	0.27	0
IGNYKLNTDHSSSSD	0.35	0
YKLNTDHSSSSDNIA	0.17	0
KLNTDHSSSSDNIAL	0.15	0
LNTDHSSSSDNIALL	0.18	0
MADSNGTITVEELKK	0.09	0
YRINWITGGIAIAMA	0.1	0
INWITGGIAIAMACL	0.18	0
NWITGGIAIAMACLV	0.13	0
RTRSMWSFNPETNIL	0.22	0
TRSMWSFNPETNILL	0.24	0
RCDIKDLPKEITVAT	0.1	0
SYYKLGASQRVAGDS	0.21	0
YYKLGASQRVAGDSG	0.16	0
KLGASQRVAGDSGFA	0.15	0
LGASQRVAGDSGFAA	0.14	0
AYSRYRIGNYKLNTD	0.3	0
RIGNYKLNTDHSSSS	0.21	0

[truncated: 7 more sheets: Table S11, Table S12, Table S13, Table S14, Table S15, Table S16, Table S17]
